# Supplementary material for: Systematic pan-cancer analysis identifies RALA as a tumor targeting immune therapeutic and prognostic marker
Source: Front Immunol. 2022 Nov 17;13:1046044. doi: 10.3389/fimmu.2022.1046044 (PMC9713825; doi:10.3389/fimmu.2022.1046044)
Supplement: Supplementary Table 1 — Genes that interact with RALA in three different databases. [file Table_1.xlsx]

## Sheet: Sheet1
Supplementary Table1: Genes that interact with RALA in three different databases
Only STRING	Only PINA	Only BioGRID	STRING AND PINA NOT BioGRID	STRING AND BioGRID NOT PINA	PINA AND BioGRID NOT STRING	STRING AND PINA AND BioGRID
RALGDS	ATP5PF	ACTB	YBX3		ABCE1	RALBP1
RALGAPB	CCND1	ANKRD13A			AKR7A2	EXOC2
PLD2	EXOC1	ANKRD13D			AP4M1	EXOC8
	EXOC5	ANLN			ARF1	PLD1
	EXOC6B	ATP5J			ARF6	MYO1C
	EXOC7	BTBD1			ATP6AP2	EXOC4
	FBH1	BTBD2			BIRC3
	NIPSNAP2	CALM3			CALM1
	RAB8B	CDC42			CALM2
	RASSF5	CORO1C			CCDC8
	REPS1	EMC1			CEP55
	REPS2	FBXO18			CNKSR2
		GBAS			CTCF
		HDAC6			CUL7
		HDDC2			CXCR4
		K8.1			CYB5R3
		KIF14			DDN
		LAMP2			DNAJB11
		LGALS9			ELAVL1
		M			ESR2
		MMGT1			EXOC3
		MYC			FAM3C
		NPC1			FLNA
		NSP7			FLNB
		NSP8			GLS2
		NSP9			GPT
		ORF10			HADHB
		ORF3A			HNRNPL
		ORF7B			HRAS
		OXSM			HSCB
		PMAIP1			HSPB1
		PPFIBP1			ILF3
		PRKAR2B			INTS7
		RHOA			KIAA2013
		RHOB			KRAS
		RHOC			LAMTOR3
		RHOJ			LIMA1
		SLC16A1			LSM2
		TMBIM6			MARCKSL1
		TMOD3			MCM5
		TPM1			MPV17
		UBQLN1			MSLN
					MYH10
					MYH9
					MYO1G
					NDUFS6
					NONO
					NOS1AP
					NRAS
					NTRK1
					PIH1D2
					PLCD1
					PLEKHA2
					PPP2CA
					PPP2R1B
					PRNP
					RAB34
					RALGPS1
					RBMXL2
					RGL2
					RGL4
					RHOF
					SLC25A41
					SMAD4
					SMC3
					TRIM25
					TSC2
					USP14
					USP33
					VPS4B
					ZBTB10
					ZNHIT3
