# Supplementary material for: Systematic pan-cancer analysis identifies RALA as a tumor targeting immune therapeutic and prognostic marker
Source: Front Immunol. 2022 Nov 17;13:1046044. doi: 10.3389/fimmu.2022.1046044 (PMC9713825; doi:10.3389/fimmu.2022.1046044)
Supplement: Supplementary Table 2 — 129 genes co-expressed with RALA in pan-cancer. Their Spearman ‘s correlation coefficient > 0.35. [file Table_2.xlsx]

## Sheet: table
Supplementary Table 2: 129 genes co-expressed with RALA in pan-cancer. Their Spearman 's correlation coefficient > 0.35
Correlated Gene	Cytoband	Spearman's Correlation	p-Value	q-Value
YKT6	7p13	0.584444	7.73081e-92	2.60884e-87
GPSM2	1p13.3	0.568156	8.6685e-86	1.46264e-81
GARS1	7p14.3	0.496258	9.77105e-63	1.09911e-58
DBH	9q34.2	-0.490333	4.50833e-61	3.80345e-57
ACBD4	17q21.31	-0.489043	1.0287e-60	6.9429e-57
SLC24A2	9p22.1	0.487543	2.6711e-60	1.50232e-56
SLC25A45	11q13.1	-0.480184	2.69265e-58	1.29809e-54
FAM220A	7p22.1	0.474866	7.04444e-57	2.97152e-53
ANLN	7p14.2	0.466753	9.18654e-55	3.44455e-51
PNPLA7	9q34.3	-0.453445	2.05167e-51	6.92358e-48
SARDH	9q34.2	-0.450912	8.56615e-51	2.62794e-47
CCT6A	7p11.2	0.446572	9.64826e-50	2.71325e-46
DBH-AS1	9q34.2	-0.445932	1.37476e-49	3.56866e-46
ENOSF1	18p11.32	-0.443352	5.68794e-49	1.37104e-45
MAGOH2P	17p13.1	-0.438234	9.17478e-48	1.97977e-44
PHYKPL	5q35.3	-0.438192	9.3867e-48	1.97977e-44
RCOR2	11q13.1	0.437932	1.07946e-47	2.14279e-44
ECHDC2	1p32.3	-0.436874	1.90542e-47	3.57225e-44
DCUN1D5	11q22.3	0.435239	4.56804e-47	8.11332e-44
DCAF8	1q23.2	-0.434949	5.33322e-47	8.99875e-44
CYCS	7p15.3	0.434082	8.45905e-47	1.35933e-43
SEMA3C	7q21.11	0.431981	2.57202e-46	3.94525e-43
NRIP3	11p15.4	0.431377	3.53521e-46	5.18692e-43
SLC47A1	17p11.2	-0.429209	1.10279e-45	1.49693e-42
CBX3	7p15.2	0.429198	1.10897e-45	1.49693e-42
GDF7	2p24.1	-0.428306	1.76628e-45	2.29249e-42
SLC25A42	19p13.11	-0.425867	6.26342e-45	7.82835e-42
ZSWIM8	10q22.2	-0.421308	6.4894e-44	7.82112e-41
RACGAP1	12q13.12	0.42031	1.07781e-43	1.2542e-40
LRFN4	11q13.2	0.415789	1.04894e-42	1.17992e-39
LSM5	7p14.3	0.415078	1.49564e-42	1.62812e-39
CYP2C8	10q23.33	-0.414465	2.02973e-42	2.14048e-39
RAC1	7p22.1	0.413182	3.83556e-42	3.92227e-39
RSAD1	17q21.33	-0.410647	1.33885e-41	1.32885e-38
MRPL3	3q22.1	0.410541	1.41025e-41	1.35972e-38
KPNA4	3q25.33	0.409539	2.30424e-41	2.15997e-38
ECT2	3q26.31	0.409147	2.79063e-41	2.54521e-38
NEK8	17q11.2	-0.40873	3.42104e-41	3.03806e-38
PDPN	1p36.21	0.408368	4.07954e-41	3.52995e-38
DIO1	1p32.3	-0.407642	5.8094e-41	4.9011e-38
ACMSD	2q21.3	-0.407579	5.99085e-41	4.93091e-38
TMEM158	3p21.31	0.407018	7.86481e-41	6.30259e-38
ANKRD24	19p13.3	-0.406975	8.03092e-41	6.30259e-38
SEPSECS	4p15.2	-0.406709	9.13225e-41	6.94061e-38
DIAPH3	13q21.2	0.406682	9.25524e-41	6.94061e-38
CDNF	10p13	-0.405621	1.54542e-40	1.13374e-37
C4A	6p21.33	-0.405395	1.72372e-40	1.23763e-37
KNOP1	16p12.3	0.404405	2.77577e-40	1.95148e-37
GMPS	3q25.31	0.404291	2.93262e-40	2.01968e-37
GPLD1	6p22.3	-0.40372	3.857e-40	2.60317e-37
ART4	12p12.3	-0.403399	4.49906e-40	2.97697e-37
EFCAB12	3q21.3	-0.402969	5.52732e-40	3.58702e-37
IL11	19q13.42	0.401769	9.80021e-40	6.23996e-37
CNNM3	2q11.2	-0.401367	1.18658e-39	7.41522e-37
NEIL1	15q24.2	-0.400862	1.50829e-39	9.25433e-37
GGT1	22q11.23	-0.399988	2.28258e-39	1.3755e-36
RBP5	12p13.31	-0.399872	2.41218e-39	1.4281e-36
NUDT1	7p22.3	0.399776	2.52341e-39	1.46819e-36
MASP2	1p36.22	-0.399293	3.17143e-39	1.81395e-36
DNAH1	3p21.1	-0.398846	3.91511e-39	2.20199e-36
MST1	3p21.31	-0.398672	4.24974e-39	2.35101e-36
YAE1	7p14.1	0.397984	5.87728e-39	3.19895e-36
TUBA1C	12q13.12	0.397849	6.26189e-39	3.35419e-36
ACSM1	16p12.3	-0.397582	7.09606e-39	3.74162e-36
TRIM66	11p15.4	-0.397545	7.2229e-39	3.74991e-36
GSDMC	8q24.21	0.397195	8.51e-39	4.35119e-36
CDK2AP1	12q24.31	0.397121	8.81314e-39	4.43893e-36
GNAI3	1p13.3	0.397063	9.05498e-39	4.49367e-36
GALT	9p13.3	-0.396871	9.90405e-39	4.8438e-36
C1ORF115	1q41	-0.396252	1.32322e-38	6.37904e-36
CCDC34	11p14.1	0.395426	1.94559e-38	9.24733e-36
KCTD5	16p13.3	0.395365	2.00215e-38	9.38397e-36
CYP4V2	4q35.1-q35.2	-0.394279	3.31799e-38	1.53382e-35
NIT1	1q23.3	-0.393418	4.94379e-38	2.2545e-35
TMEM220	17p13.1	-0.39129	1.31899e-37	5.93476e-35
H2AZ2	7p13	0.390619	1.79515e-37	7.97096e-35
LLPH	12q14.3	0.390067	2.31108e-37	1.01285e-34
SEMA4G	10q24.31	-0.390029	2.35195e-37	1.01755e-34
PIMREG	17p13.2	0.389718	2.71107e-37	1.15807e-34
SLC23A1	5q31.2	-0.38906	3.6616e-37	1.54455e-34
CHCHD2	7p11.2	0.388576	4.56511e-37	1.88969e-34
CCDC57	17q25.3	-0.388563	4.59178e-37	1.88969e-34
KLKB1	4q35.2	-0.388302	5.16962e-37	2.10185e-34
C4B	6p21.33	-0.38762	7.04639e-37	2.8308e-34
ADHFE1	8q13.1	-0.386756	1.0426e-36	4.13924e-34
BCRP3	22q11.23	-0.386393	1.22855e-36	4.82076e-34
PLPP4	10q26.12	0.385646	1.72059e-36	6.67391e-34
AUNIP	1p36.11	0.384853	2.45827e-36	9.4269e-34
CBX3P9	6q22.1	0.384323	3.11842e-36	1.18241e-33
ZNF76	6p21.31	-0.383769	3.99803e-36	1.49908e-33
FBXO45	3q29	0.383481	4.54726e-36	1.68629e-33
TMEM132A	11q12.2	0.382112	8.37581e-36	3.07228e-33
RAB22A	20q13.32	0.382047	8.62066e-36	3.1281e-33
AFMID	17q25.3	-0.381068	1.33201e-35	4.78192e-33
GOLGA2P5	12q23.1	-0.380316	1.85794e-35	6.5998e-33
PLAC1	Xq26.3	0.380248	1.91496e-35	6.73149e-33
CDYL	6p25.1	0.380176	1.97695e-35	6.87776e-33
ACSM5	16p12.3	-0.380005	2.13267e-35	7.34378e-33
MYO15B	17q25.1	-0.379832	2.30139e-35	7.84471e-33
PSMD2	3q27.1	0.379688	2.45287e-35	8.27746e-33
SLC26A11	17q25.3	-0.379657	2.48623e-35	8.30695e-33
DYNLL1	12q24.31	0.379632	2.51391e-35	8.31709e-33
PPP6R2	22q13.33	-0.379591	2.56041e-35	8.3887e-33
UBAC1	9q34.3	0.378212	4.69701e-35	1.52409e-32
HAAO	2p21	-0.378045	5.05382e-35	1.62425e-32
CHEK1	11q24.2	0.377983	5.19451e-35	1.65372e-32
BZW2	7p21.1	0.377346	6.86616e-35	2.16547e-32
CATSPERE	1q44	-0.377309	6.97939e-35	2.1808e-32
ABCB1	7q21.12	-0.377229	7.22568e-35	2.23704e-32
CYP21A1P	6p21.33	-0.37703	7.88345e-35	2.4185e-32
CENPW	6q22.32	0.376841	8.56162e-35	2.60289e-32
TTC31	2p13.1	-0.376462	1.0106e-34	3.04498e-32
VDR	12q13.11	0.376424	1.02718e-34	3.06754e-32
NDUFA6-DT	22q13.2	-0.376118	1.17426e-34	3.47602e-32
HHEX	10q23.33	-0.375936	1.27071e-34	3.72882e-32
YWHAH	22q12.3	0.37551	1.5298e-34	4.45039e-32
ALAD	9q32	-0.374881	2.01085e-34	5.79984e-32
SLC26A1	4p16.3	-0.374711	2.1646e-34	6.19038e-32
SAPCD2	9q34.3	0.374591	2.28005e-34	6.46576e-32
PDCD10	3q26.1	0.374202	2.69941e-34	7.5912e-32
MRNIP	5q35.3	-0.373863	3.12541e-34	8.71655e-32
TPM4	19p13.12-p13.11	0.37348	3.68803e-34	1.02013e-31
SPECC1	17p11.2	0.37334	3.91786e-34	1.0749e-31
DBF4P1	10q21.3	0.372782	4.98388e-34	1.35634e-31
WHAMMP3	15q11.2	-0.37163	8.17853e-34	2.20794e-31
LMNB2	19p13.3	0.371504	8.63217e-34	2.31191e-31
GGCT	7p14.3	0.371139	1.0096e-33	2.68266e-31
KLK6	19q13.41	0.370693	1.22163e-33	3.22072e-31
SFRP2	4q31.3	0.370363	1.40661e-33	3.67964e-31
PSMA7	20q13.33	0.370334	1.42426e-33	3.69716e-31
KCND2	7q31.31	0.369672	1.88931e-33	4.86693e-31
STRAP	12p12.3	0.369652	1.90508e-33	4.87036e-31
ABHD14B	3p21.2	-0.369436	2.0889e-33	5.30014e-31
SCRN1	7p14.3	0.369288	2.22505e-33	5.60348e-31
RDH5	12q13.2	-0.369246	2.26532e-33	5.66262e-31
CSE1L	20q13.13	0.369217	2.29262e-33	5.68874e-31
HEXD	17q25.3	-0.368502	3.10732e-33	7.65398e-31
AKNAD1	1p13.3	0.368136	3.62895e-33	8.87411e-31
CDK10	16q24.3	-0.367475	4.79977e-33	1.16527e-30
VBP1	Xq28	0.367314	5.13913e-33	1.23875e-30
RAB37	17q25.1	-0.366757	6.50104e-33	1.55592e-30
SLC2A1	1p34.2	0.366676	6.72634e-33	1.5985e-30
KRT222	17q21.2	-0.366323	7.80615e-33	1.84214e-30
PHKA2	Xp22.13	-0.365982	9.01087e-33	2.10255e-30
TRIP13	5p15.33	0.365976	9.03427e-33	2.10255e-30
UBE2C	20q13.12	0.365957	9.10454e-33	2.1044e-30
PTGES3P2	2p23.3	-0.365574	1.0696e-32	2.45543e-30
ATP1B3	3q23	0.365407	1.14753e-32	2.61652e-30
TUBB3	16q24.3	0.365021	1.34885e-32	3.05492e-30
ZBTB37	1q25.1	-0.364878	1.43225e-32	3.22218e-30
MAD2L1	4q27	0.364782	1.49088e-32	3.33186e-30
DBF4	7q21.12	0.36419	1.9101e-32	4.24068e-30
IBSP	4q22.1	0.363777	2.26941e-32	5.00546e-30
ERN1	17q23.3	-0.363289	2.7821e-32	6.09641e-30
CCL14	17q12	-0.363206	2.88012e-32	6.27049e-30
MARCHF8	10q11.21-q11.22	-0.363111	2.99602e-32	6.481e-30
SPSB4	3q23	0.363074	3.04293e-32	6.54055e-30
PLA1A	3q13.33	-0.363036	3.09083e-32	6.60147e-30
UBE2SP1	17p12	0.362958	3.1927e-32	6.77616e-30
TUBGCP6	22q13.33	-0.36254	3.79883e-32	8.01221e-30
DNAJB6	7q36.3	0.362417	3.99841e-32	8.38076e-30
SLC6A9	1p34.1	0.362218	4.34386e-32	9.03399e-30
HDAC2	6q21	0.362207	4.3636e-32	9.03399e-30
FKBP9	7p14.3	0.361978	4.79848e-32	9.84657e-30
ABCF2	7q36.1	0.36197	4.81445e-32	9.84657e-30
D2HGDH	2q37.3	-0.361847	5.06626e-32	1.02992e-29
TPX2	20q11.21	0.361777	5.21531e-32	1.05387e-29
CKS2	9q22.2	0.361376	6.15563e-32	1.23378e-29
TTC38	22q13.31	-0.361367	6.17876e-32	1.23378e-29
PLA2G6	22q13.1	-0.360874	7.57686e-32	1.50405e-29
APBB3	5q31.3	-0.360822	7.74035e-32	1.52752e-29
MAN2C1	15q24.2	-0.360709	8.11004e-32	1.59117e-29
NSUN6	10p12.31	-0.360685	8.19136e-32	1.59784e-29
LINC01561	10q26.12	0.360654	8.29605e-32	1.60896e-29
TTK	6q14.1	0.360332	9.47639e-32	1.82737e-29
HGD	3q13.33	-0.360299	9.60617e-32	1.84187e-29
BUD31	7q22.1	0.359979	1.09605e-31	2.08968e-29
MTHFD2	2p13.1	0.359673	1.24323e-31	2.35698e-29
DCLRE1B	1p13.2	0.359652	1.25364e-31	2.36343e-29
FKBP14	7p14.3	0.359441	1.3676e-31	2.56394e-29
GINS1	20p11.21	0.359331	1.43045e-31	2.66695e-29
KIF4A	Xq13.1	0.358932	1.68513e-31	3.12453e-29
WHAMMP2	15q13.1	-0.358905	1.70398e-31	3.14222e-29
STIP1	11q13.1	0.358743	1.82098e-31	3.33972e-29
CKMT1A	15q15.3	0.358348	2.14117e-31	3.90573e-29
POLR1F	7p21.1	0.358307	2.17672e-31	3.94922e-29
ZWILCH	15q22.31	0.358155	2.31652e-31	4.1804e-29
GDPD2	Xq13.1	0.358085	2.38439e-31	4.27998e-29
RIN2	20p11.23	0.35801	2.45867e-31	4.38997e-29
YWHAB	20q13.12	0.357851	2.62359e-31	4.65976e-29
RTL4	Xq23	-0.357296	3.29048e-31	5.81364e-29
MZF1	19q13.43	-0.3571	3.56371e-31	6.26359e-29
GAL3ST4	7q22.1	0.356515	4.52369e-31	7.90966e-29
CDK4	12q14.1	0.356465	4.61665e-31	8.00315e-29
SLC17A2	6p22.2	-0.35646	4.62459e-31	8.00315e-29
PLAUR	19q13	0.356354	4.82832e-31	8.31308e-29
SLC35E4	22q12.2	0.35629	4.95643e-31	8.49034e-29
CHAD	17q21.33	-0.356168	5.20818e-31	8.87654e-29
LYPD6	2q23.2	0.355976	5.62927e-31	9.54599e-29
CCT5	5p15.2	0.355905	5.79573e-31	9.77913e-29
CDCA5	11q13.1	0.355889	5.83267e-31	9.79251e-29
PBK	8p21.1	0.355726	6.23077e-31	1.04091e-28
ACCS	11p11.2	-0.355531	6.74353e-31	1.12102e-28
HSPH1	13q12.3	0.355016	8.30835e-31	1.37438e-28
CEP55	10q23.33	0.354966	8.47559e-31	1.39521e-28
MELK	9p13.2	0.354701	9.43513e-31	1.54562e-28
ARRDC2	19p13.11	-0.354656	9.60922e-31	1.56654e-28
RBBP8	18q11.2	0.354539	1.00744e-30	1.63448e-28
WNT2	7q31.2	0.354453	1.04307e-30	1.68418e-28
CCT2	12q15	0.354396	1.06709e-30	1.71476e-28
IGFL3	19q13.32	0.354275	1.12068e-30	1.79234e-28
CCNB2	15q22.2	0.354201	1.1544e-30	1.83756e-28
PHKA2-AS1	Xp22.13	-0.353676	1.42651e-30	2.26005e-28
MRPL47	3q26.33	0.353636	1.44955e-30	2.28581e-28
CMSS1	3q12.1	0.353613	1.46319e-30	2.2966e-28
ADORA2A-AS1	22q11.23	-0.353551	1.49997e-30	2.34342e-28
CKMT2-AS1	5q14.1	-0.353502	1.53042e-30	2.37998e-28
SEC61G	7p11.2	0.353321	1.64596e-30	2.54791e-28
PAN2	12q13.3	-0.353026	1.85314e-30	2.85552e-28
NUDT13	10q22.2	-0.352956	1.90546e-30	2.9228e-28
GOLGA8M	15q13.1	-0.352839	1.99711e-30	3.04952e-28
SNX22	15q22.31	-0.352656	2.14927e-30	3.26708e-28
SLC38A10	17q25.3	-0.352645	2.15913e-30	3.26735e-28
PPP1R14B	11q13.1	0.352509	2.2797e-30	3.43441e-28
COL11A1	1p21.1	0.352317	2.4621e-30	3.69271e-28
AMT	3p21.31	-0.352275	2.50364e-30	3.73839e-28
RSRC1	3q25.32	0.351823	3.00078e-30	4.46098e-28
PGPEP1	19p13.11	-0.351783	3.04871e-30	4.51235e-28
LYRM9	17q11.2	-0.351627	3.24553e-30	4.78269e-28
MCM4	8q11.21	0.35151	3.40076e-30	4.98965e-28
CKMT1B	15q15.3	0.351416	3.53125e-30	5.15868e-28
SLC5A9	1p33	-0.351316	3.67374e-30	5.34371e-28
FMO5	1q21.1	-0.35104	4.10281e-30	5.94221e-28
CDK5RAP3	17q21.32	-0.350945	4.26066e-30	6.14445e-28
MTHFR	1p36.22	-0.35072	4.65984e-30	6.69153e-28
IDNK	9q21.32	-0.350626	4.83867e-30	6.91889e-28
AGBL2	11p11.2	-0.350606	4.8771e-30	6.94441e-28
ANKAR	2q32.2	-0.350541	5.00497e-30	7.09655e-28
MMP13	11q22.2	0.350406	5.28014e-30	7.45538e-28
CD9	12p13.31	0.350392	5.30925e-30	7.46524e-28
HILPDA	7q32.1	0.350107	5.94657e-30	8.32668e-28
HSF2BP	21q22.3	0.349751	6.84999e-30	9.55206e-28
FITM1	14q12	-0.349638	7.16504e-30	9.95026e-28
EGFL6	Xp22.2	0.349619	7.21909e-30	9.98423e-28
SHMT1	17p11.2	-0.349607	7.25371e-30	9.99117e-28
MED27	9q34.13	0.349311	8.15621e-30	1.11886e-27
RAD51	15q15.1	0.349232	8.4158e-30	1.1498e-27
CYP2D6	22q13.2	-0.349188	8.56457e-30	1.1654e-27
SRI	7q21.12	0.34903	9.11571e-30	1.23542e-27
JPT1	17q25.1	0.348819	9.912e-30	1.33796e-27
C1RL-AS1	12p13.31	-0.348168	1.2818e-29	1.7218e-27
TARS1	5p13.3	0.34816	1.28576e-29	1.7218e-27
EZH1	17q21.2	-0.348134	1.29908e-29	1.73276e-27
TFAP2A	6p24.3	0.348062	1.33658e-29	1.77576e-27
NIPSNAP2	7p11.2	0.347776	1.49594e-29	1.97968e-27
ABAT	16p13.2	-0.347416	1.72421e-29	2.27285e-27
RCOR3	1q32.2-q32.3	-0.347367	1.75763e-29	2.3079e-27
OXER1	2p21	-0.347121	1.93587e-29	2.53209e-27
KIF2C	1p34.1	0.347088	1.96108e-29	2.55516e-27
CTHRC1	8q22.3	0.347033	2.00453e-29	2.60172e-27
PLEKHA8	7p14.3	0.346863	2.14303e-29	2.77083e-27
CDC20	1p34.2	0.346714	2.27218e-29	2.92661e-27
HDAC6	Xp11.23	-0.346537	2.4355e-29	3.12503e-27
MST1P2	1p36.13	-0.346473	2.49711e-29	3.19195e-27
MLH3	14q24.3	-0.346243	2.73317e-29	3.48051e-27
SLC25A16	10q21.3	-0.34609	2.90167e-29	3.6812e-27
ZNF563	19p13.2	-0.345778	3.27884e-29	4.14412e-27
CYP2D7	22q13.2	-0.345755	3.30884e-29	4.15257e-27
SERPINA7	Xq22.3	-0.345754	3.31015e-29	4.15257e-27
ITIH4	3p21.1	-0.3452	4.10917e-29	5.13585e-27
SLC22A7	6p21.1	-0.345163	4.16931e-29	5.19179e-27
RMDN2	2p22.2	-0.345003	4.43757e-29	5.50552e-27
CENPA	2p23.3	0.344674	5.04548e-29	6.23681e-27
TMEM65	8q24.13	0.344585	5.22306e-29	6.43275e-27
MMGT1	Xq26.3	0.344455	5.49586e-29	6.74413e-27
GYG1	3q24	0.344411	5.58942e-29	6.83408e-27
YWHAZ	8q22.3	0.344186	6.10148e-29	7.43323e-27
SLC23A2	20p13	-0.344138	6.21772e-29	7.5476e-27
ZNF546	19q13.2	-0.343959	6.66505e-29	8.0616e-27
CCDC159	19p13.2	-0.343585	7.70555e-29	9.28684e-27
CCDC154	16p13.3	-0.343414	8.23631e-29	9.89119e-27
STMN1	1p36.11	0.34325	8.77619e-29	1.0477e-26
RAB10	2p23.3	0.343247	8.78618e-29	1.0477e-26
SCRN2	17q21.32	-0.343112	9.25761e-29	1.10003e-26
PTPRM	18p11.23	-0.343002	9.66256e-29	1.14125e-26
APOM	6p21.33	-0.342999	9.67221e-29	1.14125e-26
RUVBL1	3q21.3	0.342984	9.7305e-29	1.14413e-26
CTC1	17p13.1	-0.34286	1.0209e-28	1.19622e-26
B4GALT2	1p34.1	0.342782	1.05199e-28	1.22839e-26
CHCHD3	7q32.3-q33	0.342658	1.10359e-28	1.2842e-26
TNNT1	19q13.42	0.342151	1.34274e-28	1.55711e-26
ACTL6A	3q26.33	0.341776	1.55181e-28	1.7934e-26
TMEM37	2q14.2	-0.341712	1.59041e-28	1.83174e-26
IL1A	2q14.1	0.341113	2.0033e-28	2.29943e-26
N4BP2L1	13q13.1	-0.341089	2.02184e-28	2.31284e-26
MAN2A2	15q25	-0.340857	2.21058e-28	2.52021e-26
SLC52A2	8q24.3	0.340722	2.32776e-28	2.64487e-26
MFSD14B	9q22.32	0.340559	2.47881e-28	2.80704e-26
CCNB1	5q13.2	0.340452	2.58259e-28	2.90893e-26
MIR-4489/4489		-0.340448	2.58602e-28	2.90893e-26
SORBS2	4q35.1	-0.340428	2.60611e-28	2.92179e-26
KIAA1549L	11p13	0.340254	2.78551e-28	3.11258e-26
CAPN3	15q15.1	-0.340136	2.91469e-28	3.24618e-26
MAPRE1	20q11.21	0.340123	2.9293e-28	3.24894e-26
PSMD10	Xq22.3	0.340117	2.93643e-28	3.24894e-26
OXGR1	13q32.1	0.33956	3.63354e-28	4.00711e-26
PIGX	3q29	0.339547	3.65179e-28	4.01411e-26
BMPR1B	4q22.3	0.33953	3.67684e-28	4.02853e-26
PRICKLE4	6p21.1	-0.339285	4.0366e-28	4.40839e-26
ERO1B	1q42.3	-0.33925	4.09082e-28	4.45319e-26
GPD2	2q24.1	0.33918	4.20261e-28	4.56017e-26
CYP21A2	6p21.33	-0.339132	4.27998e-28	4.62923e-26
CFLAR	2q33.1	-0.33878	4.89553e-28	5.2781e-26
ATP6V0A1	17q21.2	-0.33877	4.91449e-28	5.28166e-26
CENPL	1q25.1	0.338759	4.93558e-28	5.2875e-26
PRC1	15q26.1	0.338728	4.9931e-28	5.33219e-26
CDK1	10q21.2	0.338699	5.04988e-28	5.37581e-26
SERPINA1	14q32.13	-0.3386	5.24375e-28	5.56464e-26
PSMG3	7p22.3	0.338486	5.47526e-28	5.7921e-26
PRODH2	19q13.12	-0.338406	5.64452e-28	5.95249e-26
RFC2	7q11.23	0.33819	6.13018e-28	6.44452e-26
PODNL1	19p13.12	0.337993	6.60604e-28	6.92321e-26
NUP155	5p13.2	0.337912	6.81374e-28	7.11878e-26
OGFR-AS1	20q13.33	-0.337808	7.08894e-28	7.38343e-26
ALDH1A1	9q21.13	-0.337761	7.21614e-28	7.4928e-26
ALDH1L2	12q23.3	0.337732	7.29579e-28	7.55226e-26
ZFAND4	10q11.22	-0.33759	7.69835e-28	7.92138e-26
CKAP2	13q14.3	0.33759	7.69932e-28	7.92138e-26
CPNE2	16q13	0.337474	8.04522e-28	8.2521e-26
ALDH5A1	6p22.3	-0.337301	8.59268e-28	8.78693e-26
BTG3	21q21.1	0.337046	9.46346e-28	9.64816e-26
DELE1	5q31.3	-0.337028	9.53052e-28	9.68725e-26
HLF	17q22	-0.336964	9.76136e-28	9.87964e-26
CRIP3	6p21.1	-0.336953	9.8048e-28	9.87964e-26
BIRC5	17q25.3	0.336952	9.80762e-28	9.87964e-26
PARPBP	12q23.2	0.336721	1.07037e-27	1.07502e-25
FOXM1	12p13.33	0.336684	1.08542e-27	1.0869e-25
ABCC6	16p13.11	-0.336626	1.10955e-27	1.10778e-25
ORMDL3	17q21.1	-0.336592	1.12409e-27	1.11898e-25
HPS1	10q24.2	-0.336559	1.13803e-27	1.12953e-25
MAST3	19p13.11	-0.336301	1.25452e-27	1.2415e-25
CDCP1	3p21.31	0.336151	1.3277e-27	1.31007e-25
UPB1	22q11.23	-0.336023	1.39342e-27	1.37091e-25
HEXIM2	17q21.31	-0.336008	1.40173e-27	1.37508e-25
PYROXD2	10q24.2	-0.335998	1.40688e-27	1.37613e-25
NUP205	7q33	0.335955	1.42991e-27	1.39461e-25
CREG2	2q11.2	0.335602	1.63361e-27	1.5887e-25
WDR19	4p14	-0.335481	1.70989e-27	1.65811e-25
VTN	17q11.2	-0.335343	1.80107e-27	1.74097e-25
ID2	2p25.1	-0.335336	1.80566e-27	1.74097e-25
BTBD10	11p15.3	0.335326	1.81263e-27	1.74271e-25
VKORC1L1	7q11.21	0.335245	1.86884e-27	1.79165e-25
EFNA5	5q21.3	0.335143	1.94206e-27	1.85657e-25
DLGAP5	14q22.3	0.335097	1.9755e-27	1.8793e-25
TNFRSF14	1p36.32	-0.335095	1.97698e-27	1.8793e-25
RRM1	11p15.4	0.334962	2.07905e-27	1.97078e-25
ZFP64	20q13.2	0.334953	2.08537e-27	1.97123e-25
RAE1	20q13.31	0.334932	2.102e-27	1.9814e-25
PGK1	Xq21.1	0.334903	2.12537e-27	1.99784e-25
B3GAT1	11q25	-0.334461	2.50897e-27	2.34688e-25
ADAMTS12	5p13.3-p13.2	0.33446	2.51059e-27	2.34688e-25
BMS1P1	10q11.22	-0.334421	2.54701e-27	2.37435e-25
ACACB	12q24.11	-0.334403	2.56486e-27	2.38168e-25
YWHAG	7q11.23	0.334398	2.56899e-27	2.38168e-25
CFAP70	10q22.2	-0.334163	2.80616e-27	2.59443e-25
ANXA2P1	4q31.3	0.334113	2.85877e-27	2.63585e-25
CUX2	12q24.11-q24.12	-0.334024	2.95613e-27	2.71819e-25
LRRC75B	22q11.23	-0.334002	2.9811e-27	2.7337e-25
STAT5B	17q21.2	-0.33397	3.01659e-27	2.75875e-25
FKBP9P1	7p11.2	0.333626	3.43141e-27	3.12963e-25
FHIP2A	10q25.3	-0.333561	3.51511e-27	3.19733e-25
BEND6	6p12.1	0.333531	3.55542e-27	3.2253e-25
SPC25	2q31.1	0.333406	3.72548e-27	3.37051e-25
CAT	11p13	-0.333368	3.77829e-27	3.40915e-25
ADAM12	10q26.2	0.333166	4.07589e-27	3.66787e-25
UBQLNL	11p15.4	-0.333039	4.27242e-27	3.83449e-25
ARPC1A	7q22.1	0.332963	4.39652e-27	3.93541e-25
IL11RA	9p13.3	-0.332783	4.70226e-27	4.19795e-25
SLC6A13	12p13.33	-0.332664	4.91481e-27	4.37612e-25
MYO10	5p15.1	0.332651	4.93861e-27	4.38574e-25
GSPT1	16p13.13	0.332391	5.44055e-27	4.81881e-25
CSNK2A1	20p13	0.332203	5.835e-27	5.15466e-25
PAOX	10q26.3	-0.332164	5.9214e-27	5.21732e-25
APOF	12q13.3	-0.332101	6.06252e-27	5.32776e-25
MCM10	10p13	0.331859	6.63377e-27	5.81463e-25
PLCB3	11q13.1	0.331845	6.66645e-27	5.82814e-25
KDM8	16p12.1	-0.331713	7.00207e-27	6.10573e-25
METTL7A	12q13.12	-0.33167	7.11525e-27	6.18843e-25
TWIST1	7p21.1	0.331422	7.80138e-27	6.76775e-25
MIS18A	21q22.11	0.331337	8.05306e-27	6.96817e-25
CSTF2	Xq22.1	0.331058	8.93032e-27	7.70748e-25
PDCL	9q33.2	0.330819	9.7558e-27	8.39845e-25
PRPF4	9q32	0.330797	9.83816e-27	8.4478e-25
TUBA1B	12q13.12	0.330735	1.00636e-26	8.61947e-25
ACAA1	3p22.2	-0.33057	1.06971e-26	9.13887e-25
AARSD1	17q21.31	-0.330532	1.08496e-26	9.24575e-25
MRM2	7p22.3	0.33049	1.10196e-26	9.36694e-25
TMCO6	5q31.3	-0.330388	1.14457e-26	9.7047e-25
CRY2	11p11.2	-0.330188	1.23195e-26	1.04194e-24
CALB2	16q22.2	0.329999	1.32149e-26	1.11488e-24
CBX7	22q13.1	-0.329983	1.32896e-26	1.11704e-24
RNASEH2A	19p13.13	0.32998	1.33068e-26	1.11704e-24
DSCC1	8q24.12	0.329745	1.45135e-26	1.21399e-24
CDKN2D	19p13.2	0.329741	1.45336e-26	1.21399e-24
LEAP2	5q31.1	-0.329542	1.56391e-26	1.3031e-24
ADRA1A	8p21.2	-0.329511	1.58216e-26	1.31506e-24
ASPDH	19q13.33	-0.329477	1.60184e-26	1.32815e-24
ERMARD	6q27	-0.329455	1.6149e-26	1.3357e-24
YWHAQ	2p25.1	0.329394	1.6516e-26	1.36271e-24
CCL16	17q12	-0.32934	1.68499e-26	1.38687e-24
ACADSB	10q26.13	-0.329311	1.70279e-26	1.39811e-24
SOX11	2p25.2	0.329274	1.72641e-26	1.41407e-24
DCAF13	8q22.3	0.329197	1.77572e-26	1.45093e-24
PRR11	17q22	0.32919	1.7806e-26	1.4514e-24
ITIH2	10p14	-0.329162	1.79908e-26	1.46293e-24
ZBTB48	1p36.31	-0.329066	1.86352e-26	1.51169e-24
GGTLC2	22q11.22	-0.329021	1.89494e-26	1.53349e-24
CHN2	7p14.3	-0.328923	1.96423e-26	1.58576e-24
EXOC3L4	14q32.32	-0.328832	2.03096e-26	1.63572e-24
TBC1D17	19q13.33	-0.328778	2.07175e-26	1.6646e-24
NCAPD2	12p13.31	0.328723	2.11405e-26	1.69456e-24
SYVN1	11q13.1	-0.328689	2.14101e-26	1.7121e-24
WBP1	2p13.1	-0.328632	2.1856e-26	1.74362e-24
DNAH6	2p11.2	-0.328609	2.20452e-26	1.75457e-24
PDAP1	7q22.1	0.328521	2.2766e-26	1.80768e-24
TESC	12q24.22	-0.328389	2.39007e-26	1.89331e-24
NCAPG2	7q36.3	0.328304	2.46596e-26	1.94886e-24
CKAP2L	2q14.1	0.328095	2.66228e-26	2.0991e-24
BORCS7	10q24.32	-0.32784	2.92319e-26	2.29944e-24
DPP4	2q24.2	-0.327781	2.98638e-26	2.34368e-24
SPAG5-AS1	17q11.2	-0.327761	3.00856e-26	2.35561e-24
MLF1	3q25.32	0.327578	3.21685e-26	2.51287e-24
ACSM2A	16p12.3	-0.327535	3.26754e-26	2.54657e-24
TBRG4	7p13	0.327475	3.34017e-26	2.59718e-24
MIR-122A/122		-0.327374	3.46605e-26	2.6583e-24
MIR-122/5P		-0.327374	3.46605e-26	2.6583e-24
MIR-122/122A		-0.327374	3.46605e-26	2.6583e-24
MIR-122/3P		-0.327374	3.46605e-26	2.6583e-24
MIR-122/122		-0.327374	3.46605e-26	2.6583e-24
MIR-122/122*		-0.327374	3.46605e-26	2.6583e-24
ASLP1	22q11.23	-0.327059	3.88967e-26	2.97644e-24
CD302	2q24.2	-0.327019	3.94669e-26	3.01323e-24
CTSV	9q22.33	0.326844	4.20632e-26	3.20421e-24
PLAGL2	20q11.21	0.32679	4.28977e-26	3.25559e-24
LONRF3	Xq24	-0.326788	4.29306e-26	3.25559e-24
MDFI	6p21.1	0.326509	4.75332e-26	3.59654e-24
SCTR	2q14.2	-0.326373	4.99512e-26	3.77103e-24
NTMT1	9q34.11	0.326312	5.10779e-26	3.84749e-24
RGS14	5q35.3	-0.326178	5.36175e-26	4.02979e-24
KDM1A	1p36.12	0.326105	5.50786e-26	4.13041e-24
FHIP1B	11p15.4	-0.326094	5.5296e-26	4.13751e-24
GPER1	7p22.3	-0.325932	5.86407e-26	4.37807e-24
ENPP3	6q23.2	-0.325905	5.92226e-26	4.41176e-24
CLCN6	1p36.22	-0.32586	6.02012e-26	4.47478e-24
BBS4	15q24.1	-0.325767	6.22665e-26	4.61813e-24
UTP11	1p34.3	0.325728	6.31593e-26	4.67407e-24
DMRT2	9p24.3	0.32572	6.33468e-26	4.67768e-24
MTFR2	6q23.3	0.32549	6.88554e-26	5.07335e-24
H2AC3P	6p22.2	-0.325436	7.02169e-26	5.1624e-24
ABCB4	7q21.12	-0.325268	7.46466e-26	5.47614e-24
HDAC10	22q13.33	-0.325248	7.51884e-26	5.50392e-24
KIF23	15q23	0.325241	7.53821e-26	5.50615e-24
NBPF9	1q21.2	-0.325162	7.7571e-26	5.6538e-24
KLHL7	7p15.3	0.325149	7.79405e-26	5.66849e-24
ZFAND2B	2q35	-0.325066	8.03034e-26	5.82778e-24
H2AZ1	4q23	0.324922	8.46137e-26	6.12741e-24
GNMT	6p21.1	-0.324894	8.54804e-26	6.17692e-24
PKM	15q23	0.324872	8.61694e-26	6.2134e-24
DDIAS	11q14.1	0.324743	9.02972e-26	6.49716e-24
GPR135	14q23.1	-0.324654	9.32315e-26	6.69402e-24
H2AC2P	6p22.2	-0.32462	9.43902e-26	6.76283e-24
GOLGA8B	15q14	-0.324607	9.48285e-26	6.77983e-24
STX6	1q25.3	0.324528	9.75807e-26	6.96186e-24
PPIA	7p13	0.324465	9.98413e-26	7.10811e-24
GREB1L	18q11.1-q11.2	-0.32443	1.01116e-25	7.18371e-24
LIMA1	12q13.12	0.324397	1.02337e-25	7.25515e-24
FOXD1	5q13.2	0.324284	1.06609e-25	7.5422e-24
RPLP0P2	11q12.2	0.324273	1.07009e-25	7.55464e-24
ERCC6L	Xq13.1	0.32423	1.08712e-25	7.65883e-24
CRIPAK	4p16.3	-0.324127	1.12811e-25	7.9311e-24
PLA2G4A	1q31.1	0.323926	1.21313e-25	8.51107e-24
MTHFS	15q25.1	-0.323888	1.23001e-25	8.61157e-24
EMC8	16q24.1	0.32384	1.25142e-25	8.74339e-24
TPD52L2	20q13.33	0.323685	1.32309e-25	9.22498e-24
SKA3	13q12.11	0.323477	1.42621e-25	9.92349e-24
OGFOD1	16q13	0.323435	1.44792e-25	1.00538e-23
LRP5L	22q11.23	-0.323089	1.64028e-25	1.13661e-23
NBPF12	1q21.1	-0.32302	1.68123e-25	1.1626e-23
CCS	11q13.2	-0.322952	1.72293e-25	1.189e-23
CCDC38	12q23.1	-0.322889	1.7626e-25	1.21389e-23
WDHD1	14q22.2-q22.3	0.322857	1.78257e-25	1.22515e-23
SLC7A9	19q13.11	-0.32284	1.794e-25	1.2305e-23
PLIN1	15q26.1	-0.32244	2.07074e-25	1.41743e-23
FSCN1	7p22.1	0.322308	2.17122e-25	1.4832e-23
NMU	4q12	0.322235	2.22928e-25	1.51978e-23
ZDHHC13	11p15.1	0.322177	2.27569e-25	1.5483e-23
XXYLT1	3q29	0.322154	2.29436e-25	1.55786e-23
SLC1A1	9p24.2	-0.322123	2.32079e-25	1.57264e-23
APCDD1L	20q13.32	0.321999	2.42565e-25	1.6404e-23
NUDCD3	7p13	0.321973	2.44837e-25	1.65246e-23
FHIT	3p14.2	-0.321721	2.67983e-25	1.80506e-23
DRAXIN	1p36.22	0.321562	2.83678e-25	1.90697e-23
GAMT	19p13.3	-0.321428	2.97584e-25	1.99648e-23
STAC2	17q12	0.321284	3.13341e-25	2.09802e-23
MYH3	17p13.1	-0.32109	3.35788e-25	2.24386e-23
HYI	1p34.2	-0.321074	3.37762e-25	2.25259e-23
DISP1	1q41	-0.321039	3.41969e-25	2.27615e-23
CHAF1B	21q22.12-q22.13	0.320754	3.78635e-25	2.51524e-23
NDC1	1p32.3	0.320723	3.82766e-25	2.53769e-23
SLC46A1	17q11.2	-0.320681	3.8861e-25	2.56939e-23
GGT3P	22q11.21	-0.320677	3.8907e-25	2.56939e-23
ABCC3	17q21.33	-0.320642	3.94001e-25	2.59687e-23
SLC25A24	1p13.3	0.320528	4.10368e-25	2.69947e-23
UNC5B-AS1	10q22.1	0.320355	4.36386e-25	2.86504e-23
CCT4	2p15	0.320267	4.50383e-25	2.95119e-23
KRT16	17q21.2	0.320193	4.62332e-25	3.02362e-23
DNAJB1	19p13.12	0.320101	4.77671e-25	3.11789e-23
COLEC11	2p25.3	-0.320047	4.8703e-25	3.17284e-23
SYNGR3	16p13.3	0.320023	4.91103e-25	3.19321e-23
NUP37	12q23.2	0.319988	4.97332e-25	3.2275e-23
STIMATE-MUSTN1	3p21.1	-0.319958	5.02648e-25	3.25573e-23
BHMT2	5q14.1	-0.319887	5.15439e-25	3.33087e-23
MIR-568/568		-0.319883	5.16223e-25	3.33087e-23
MMP1	11q22.2	0.319831	5.25847e-25	3.38649e-23
SZT2	1p34.2	-0.319814	5.29062e-25	3.40071e-23
ABCC6P1	16p12.3	-0.319765	5.38313e-25	3.4536e-23
MFAP2	1p36.13	0.319596	5.71671e-25	3.66065e-23
CALU	7q32.1	0.319537	5.83848e-25	3.73154e-23
LRCOL1	12q24.33	-0.319496	5.9239e-25	3.77898e-23
GPR156	3q13.33	0.31941	6.10601e-25	3.88453e-23
DEPDC1	1p31.3	0.319403	6.12271e-25	3.88453e-23
PSD4	2q14.1	-0.319402	6.1239e-25	3.88453e-23
SLC9A8	20q13.13	-0.319358	6.21995e-25	3.93805e-23
AURKA	20q13.2	0.319278	6.40041e-25	4.04472e-23
ASF1B	19p13.12	0.319256	6.44989e-25	4.06396e-23
SHFL	19p13.2	-0.319254	6.45494e-25	4.06396e-23
CCN4	8q24.22	0.319204	6.57053e-25	4.12903e-23
UBAP1L	15q22.31	-0.319004	7.0526e-25	4.42374e-23
COL5A2	2q32.2	0.318948	7.19449e-25	4.50436e-23
IL6ST	5q11.2	-0.3189	7.31584e-25	4.57186e-23
PMAIP1	18q21.32	0.318812	7.54846e-25	4.70851e-23
ANKHD1-EIF4EBP3	5q31.3	-0.318734	7.76003e-25	4.83155e-23
MST1L	1p36.13	-0.318706	7.83728e-25	4.87066e-23
SSRP1	11q12.1	0.318395	8.7483e-25	5.42684e-23
ALDH9A1	1q24.1	-0.318342	8.91266e-25	5.51865e-23
CBR3	21q22.12	0.318271	9.14084e-25	5.64958e-23
SLC27A2	15q21.2	-0.318172	9.46708e-25	5.84052e-23
UGT1A3	2q37.1	-0.318154	9.52787e-25	5.86729e-23
COL1A2	7q21.3	0.317983	1.01187e-24	6.21977e-23
TEN1-CDK3	17q25.1	-0.317924	1.03319e-24	6.33927e-23
APCDD1L-DT	20q13.32	0.317838	1.06491e-24	6.52203e-23
FUCA1	1p36.11	-0.317596	1.15986e-24	7.09068e-23
COL12A1	6q13-q14.1	0.317588	1.16304e-24	7.09726e-23
DPYS	8q22.3	-0.317404	1.24096e-24	7.55909e-23
MMP3	11q22.2	0.317083	1.38947e-24	8.4485e-23
UBE2T	1q32.1	0.316788	1.54122e-24	9.3543e-23
SERPINF2	17p13.3	-0.316507	1.70129e-24	1.0298e-22
CENPI	Xq22.1	0.316504	1.70281e-24	1.0298e-22
ERICH5	8q22.2	-0.316488	1.7127e-24	1.03393e-22
SSBP1	7q34	0.316452	1.73421e-24	1.04505e-22
SLBP	4p16.3	0.316416	1.75657e-24	1.05664e-22
NEK2	1q32.3	0.316387	1.77431e-24	1.0654e-22
ATOH8	2p11.2	-0.316357	1.79308e-24	1.07476e-22
TMEM175	4p16.3	-0.316259	1.85562e-24	1.11028e-22
UGT3A1	5p13.2	-0.316099	1.96277e-24	1.17231e-22
SBSN	19q13.12	0.315894	2.10929e-24	1.2576e-22
ACOX2	3p14.3	-0.315853	2.13968e-24	1.27347e-22
MACIR	5q21.1	0.315817	2.16655e-24	1.28719e-22
ZMYND19	9q34.3	0.315649	2.29748e-24	1.36258e-22
TSPAN5	4q23	0.315571	2.36149e-24	1.39808e-22
CBX2	17q25.3	0.3155	2.42057e-24	1.43055e-22
CASC8	8q24.21	0.315359	2.54307e-24	1.50032e-22
ABCC2	10q24.2	-0.31535	2.55119e-24	1.50249e-22
CRYZ	1p31.1	-0.315259	2.63304e-24	1.54799e-22
PBLD	10q21.3	-0.315094	2.78923e-24	1.63696e-22
MB21D2	3q29	0.314961	2.92191e-24	1.71185e-22
OR52N4	11p15.4	-0.314909	2.97576e-24	1.74038e-22
FOXK1	7p22.1	0.31487	3.01636e-24	1.76107e-22
CKAP5	11p11.2	0.314847	3.04091e-24	1.77234e-22
DMRTA1	9p21.3	-0.31467	3.2338e-24	1.88151e-22
KIF20A	5q31.2	0.31463	3.27985e-24	1.90502e-22
SULT1A1	16p11.2	-0.314381	3.57744e-24	2.0743e-22
SNX12	Xq13.1	0.314229	3.7713e-24	2.18296e-22
CENPH	5q13.2	0.314172	3.84631e-24	2.22256e-22
COL1A1	17q21.33	0.314152	3.87291e-24	2.23411e-22
SMC2	9q31.1	0.314064	3.99457e-24	2.30036e-22
XPOT	12q14.2	0.314031	4.04046e-24	2.32282e-22
SPOCD1	1p35.2	0.313943	4.16509e-24	2.39039e-22
HAUS2	15q15.2	0.313821	4.34529e-24	2.48958e-22
AIMP2	7p22.1	0.313782	4.40575e-24	2.51994e-22
GPN1	2p23.3	0.313723	4.4963e-24	2.56738e-22
SGO2	2q33.1	0.313675	4.57221e-24	2.60632e-22
FTOP1	2p21	-0.313625	4.65167e-24	2.64713e-22
BDKRB1	14q32.2	0.313561	4.7567e-24	2.70235e-22
SNRPD1	18q11.2	0.313511	4.83922e-24	2.74461e-22
ATP6V1B1	2p13.3	0.313473	4.90329e-24	2.77628e-22
BRIX1	5p13.2	0.313327	5.15929e-24	2.91634e-22
KIF11	10q23.33	0.313127	5.52845e-24	3.11979e-22
LZTR1	22q11.21	-0.31308	5.62058e-24	3.16648e-22
TKFC	11q12.2	-0.312904	5.97204e-24	3.35887e-22
EPHX2	8p21.2-p21.1	-0.312833	6.1208e-24	3.43681e-22
ACSM2B	16p12.3	-0.312805	6.18167e-24	3.46522e-22
CERS2	1q21.3	-0.312774	6.24771e-24	3.4907e-22
IVD	15q15.1	-0.312774	6.24779e-24	3.4907e-22
KLC4	6p21.1	-0.312647	6.52906e-24	3.64181e-22
REEP4	8p21.3	0.312452	6.98435e-24	3.88934e-22
NBR1	17q21.31	-0.312236	7.52564e-24	4.18386e-22
S100A2	1q21.3	0.312226	7.55164e-24	4.19141e-22
SNRPB	20p13	0.312192	7.6391e-24	4.23299e-22
DBN1	5q35.3	0.312132	7.79923e-24	4.31463e-22
KCTD1	18q11.2	0.312125	7.81853e-24	4.31824e-22
CIP2A	3q13.13	0.311944	8.32366e-24	4.58971e-22
CHDH	3p21.1	-0.311923	8.38202e-24	4.61435e-22
CROCCP2	1p36.13	-0.311871	8.53393e-24	4.69032e-22
TDRD10	1q21.3	-0.311708	9.02741e-24	4.95348e-22
ZNF444	19q13.43	-0.311685	9.10001e-24	4.98521e-22
STK17A	7p13	0.311533	9.58964e-24	5.24493e-22
HPSE	4q21.23	0.31151	9.6662e-24	5.27825e-22
EPHB3	3q27.1	0.311362	1.01714e-23	5.54515e-22
PDRG1	20q11.21	0.311297	1.04022e-23	5.66179e-22
ORC6	16q11.2	0.311122	1.10448e-23	6.0019e-22
ADAMTS9-AS2	3p14.1	-0.311063	1.1272e-23	6.11552e-22
EFCAB13	17q21.32	-0.31103	1.13992e-23	6.17458e-22
CRELD1	3p25.3	-0.31095	1.17195e-23	6.33795e-22
CLSTN3	12p13.31	-0.310796	1.23543e-23	6.67054e-22
ESRP1	8q22.1	0.310698	1.27771e-23	6.88779e-22
KLK8	19q13.41	0.310636	1.30507e-23	7.02406e-22
NCBP2	3q29	0.310601	1.32102e-23	7.09858e-22
SH3BP5-AS1	3p25.1	-0.310479	1.37731e-23	7.38932e-22
SLC39A5	12q13.3	-0.310309	1.45997e-23	7.82036e-22
NETO2	16q12.1	0.310291	1.469e-23	7.85623e-22
TMC3	15q25.1	-0.310267	1.48151e-23	7.90575e-22
PRSS12	4q26	0.310264	1.48294e-23	7.90575e-22
AAGAB	15q23	0.310108	1.56447e-23	8.32724e-22
NBR2	17q21.31	-0.309923	1.66649e-23	8.85626e-22
MTARC2	1q41	-0.309786	1.74624e-23	9.26182e-22
C1RL	12p13.31	-0.309783	1.74829e-23	9.26182e-22
AGBL3	7q33	-0.309701	1.79782e-23	9.50929e-22
HCG27	6p21.33	-0.309632	1.84074e-23	9.72106e-22
PSRC1	1p13.3	0.309618	1.84988e-23	9.75405e-22
C11ORF54	11q21	-0.309468	1.94704e-23	1.02504e-21
SPATA6L	9p24.2-p24.1	-0.309374	2.01081e-23	1.05696e-21
TFAP2C	20q13.31	0.309311	2.05417e-23	1.07807e-21
SPATA20	17q21.33	-0.309269	2.0842e-23	1.09213e-21
MTHFD1L	6q25.1	0.309214	2.12363e-23	1.11107e-21
SPTLC1	9q22.31	0.309202	2.13195e-23	1.11369e-21
PTGES	9q34.11	0.309085	2.21924e-23	1.1575e-21
SCARB1	12q24.31	-0.308954	2.32058e-23	1.20849e-21
MYL5	4p16.3	-0.308789	2.45436e-23	1.27619e-21
SNRPB2	20p12.1	0.308749	2.48855e-23	1.29198e-21
BUB1	2q13	0.308607	2.61141e-23	1.35368e-21
SERPINB4	18q21.33	0.308477	2.72963e-23	1.41279e-21
E2F7	12q21.2	0.308417	2.78626e-23	1.43989e-21
MTERF4	2q37.3	-0.308343	2.85685e-23	1.47412e-21
INHBC	12q13.3	-0.30831	2.88916e-23	1.48851e-21
SLC25A5	Xq24	0.308256	2.94302e-23	1.51395e-21
CSAD	12q13.13	-0.308202	2.99811e-23	1.53994e-21
GGTLC1	20p11.21	-0.30807	3.13564e-23	1.60813e-21
CYP27A1	2q35	-0.308056	3.14987e-23	1.61298e-21
FBP1	9q22.32	-0.307975	3.23758e-23	1.65539e-21
BCAT1	12p12.1	0.307882	3.34232e-23	1.70531e-21
RHCG	15q26.1	0.307879	3.34533e-23	1.70531e-21
LINGO4	1q21.3	-0.307693	3.56275e-23	1.8134e-21
CCDC7	10p11.22	-0.307555	3.73421e-23	1.89781e-21
WDR59	16q23.1	-0.307409	3.92341e-23	1.99097e-21
RAB27B	18q21.2	0.307366	3.98071e-23	2.01701e-21
MAP3K14	17q21.31	-0.307136	4.30417e-23	2.17764e-21
RAN	12q24.33	0.307045	4.43904e-23	2.24184e-21
PDK4	7q21.3	-0.307041	4.44436e-23	2.24184e-21
CA5A	16q24.2	-0.307007	4.49525e-23	2.26413e-21
QSOX1	1q25.2	0.306994	4.51553e-23	2.27095e-21
RAD51AP1	12p13.32	0.30687	4.70915e-23	2.36481e-21
XPC	3p25.1	-0.306807	4.81011e-23	2.41192e-21
DENR	12q24.31	0.306779	4.85631e-23	2.43147e-21
PDP1	8q22.1	0.306674	5.03133e-23	2.51537e-21
HPN	19q13.11	-0.30662	5.1249e-23	2.55835e-21
CRHBP	5q13.3	-0.306594	5.16979e-23	2.57696e-21
LRRK2	12q12	-0.306553	5.24255e-23	2.60937e-21
CDK16	Xp11.3	0.306396	5.52639e-23	2.74659e-21
TNXA	6p21.33	-0.306367	5.58114e-23	2.76589e-21
UGT1A9	2q37.1	-0.306367	5.58162e-23	2.76589e-21
PHF12	17q11.2	-0.30617	5.96466e-23	2.95137e-21
CDKN3	14q22.2	0.30612	6.06689e-23	2.99756e-21
METTL21EP	13q33.1	-0.306041	6.23029e-23	3.07379e-21
VRK1	14q32.2	0.306029	6.25501e-23	3.08148e-21
APOC4	19q13.32	-0.305952	6.42101e-23	3.15865e-21
ACAD11	3q22.1	-0.305936	6.45578e-23	3.17113e-21
AGAP5	10q22.2	-0.305908	6.51625e-23	3.19618e-21
KYAT1	9q34.11	-0.3059	6.53302e-23	3.19976e-21
PSMD14	2q24.2	0.305732	6.91448e-23	3.38168e-21
HRH1	3p25.3	0.305529	7.4036e-23	3.61566e-21
CFL1	11q13.1	0.305484	7.51641e-23	3.66544e-21
SLC9A4	2q12.1	0.30521	8.24241e-23	4.01369e-21
ARG1	6q23.2	-0.305204	8.25706e-23	4.01503e-21
KIF15	3p21.31	0.305101	8.54849e-23	4.15075e-21
SLC25A30-AS1	13q14.13	-0.304938	9.02877e-23	4.37766e-21
OR10J6P	1q23.2	-0.30489	9.1755e-23	4.44241e-21
MRPL15	8q11.23	0.304831	9.361e-23	4.52573e-21
KBTBD12	3q21.3	0.304824	9.3813e-23	4.52906e-21
APCDD1	18p11.22	0.304779	9.52559e-23	4.59215e-21
SERPINB7	18q21.33	0.304774	9.53976e-23	4.59242e-21
TPGS2	18q12.2	0.304751	9.61343e-23	4.62129e-21
ACADVL	17p13.1	-0.30467	9.88104e-23	4.74318e-21
GRPEL2	5q32	0.304627	1.00236e-22	4.80479e-21
C6ORF15	6p21.33	0.3046	1.01137e-22	4.84109e-21
RAB6A	11q13.4	0.304548	1.02917e-22	4.9193e-21
COLQ	3p25.1	-0.304347	1.10106e-22	5.25552e-21
CHMP4B	20q11.22	0.304199	1.15702e-22	5.5119e-21
PABPC1L	20q13.12	-0.304196	1.15804e-22	5.5119e-21
EIF2S1	14q23.3	0.304128	1.18449e-22	5.62985e-21
ABHD15	17q11.2	-0.304005	1.23434e-22	5.85851e-21
RFLNA	12q24.31	0.304001	1.23627e-22	5.85943e-21
CLU	8p21.1	-0.303989	1.24097e-22	5.87348e-21
GID8	20q13.33	0.303764	1.33804e-22	6.32403e-21
DCTPP1	16p11.2	0.303609	1.40894e-22	6.6498e-21
S100A7	1q21.3	0.303592	1.41712e-22	6.67907e-21
ELOC	8q21.11	0.303503	1.45983e-22	6.87076e-21
MTG1	10q26.3	-0.303455	1.48329e-22	6.97147e-21
COL5A1	9q34.3	0.303435	1.49363e-22	7.01028e-21
ATF7IP2	16p13.2-p13.13	-0.303344	1.53922e-22	7.21423e-21
ATP6V1F	7q32.1	0.303333	1.54522e-22	7.23232e-21
GINS3	16q21	0.303302	1.56104e-22	7.29626e-21
CROCCP3	1p36.13	-0.303179	1.62633e-22	7.59087e-21
PLK1	16p12.2	0.303166	1.63346e-22	7.61365e-21
UCN	2p23.3	-0.303158	1.63809e-22	7.62467e-21
MATN3	2p24.1	0.303138	1.64917e-22	7.66567e-21
CEP78	9q21.2	0.303085	1.67823e-22	7.79003e-21
NUDCD1	8q23.1	0.30301	1.72105e-22	7.97783e-21
TENM1	Xq25	-0.302883	1.79526e-22	8.31043e-21
TPI1	12p13.31	0.302813	1.83743e-22	8.49397e-21
TMPRSS6	22q12.3	-0.302775	1.86066e-22	8.58957e-21
NBPF13P	1q21.1	-0.302723	1.8937e-22	8.73018e-21
CDK3	17q25.1	-0.302621	1.95866e-22	9.0173e-21
SLC22A1	6q25.3	-0.302549	2.00647e-22	9.22484e-21
GAL	11q13.2	0.302399	2.1091e-22	9.68348e-21
NLRP6	11p15.5	-0.302171	2.27483e-22	1.04302e-20
ATG16L2	11q13.4	-0.302032	2.38216e-22	1.09075e-20
METRNL	17q25.3	0.302001	2.40695e-22	1.10061e-20
RAB31	18p11.22	0.301948	2.44945e-22	1.11853e-20
SLC3A2	11q12.3	0.301864	2.51871e-22	1.1486e-20
RAB29	1q32.1	-0.301856	2.5255e-22	1.15014e-20
HMGB3	Xq28	0.301827	2.54958e-22	1.15954e-20
MND1	4q31.3	0.30176	2.60741e-22	1.18425e-20
CCDC125	5q13.2	-0.301728	2.63517e-22	1.19525e-20
RORC	1q21	-0.301716	2.64575e-22	1.19843e-20
RNU6-117P	6q21	-0.301644	2.70911e-22	1.22549e-20
PSCA	8q24.3	0.301618	2.73316e-22	1.23472e-20
SHBG	17p13.1	-0.301438	2.90038e-22	1.3085e-20
TP53INP1	8q22.1	-0.301278	3.05848e-22	1.37799e-20
CDCA8	1p34.3	0.301155	3.18614e-22	1.43359e-20
PPIAP22	21q21.1	0.301124	3.21821e-22	1.4461e-20
TRIM39	6p22.1	-0.301011	3.34064e-22	1.49911e-20
DRD2	11q23.2	0.301007	3.34557e-22	1.49933e-20
NTMT2	1q24.2	0.300981	3.37448e-22	1.51028e-20
ABHD1	2p23.3	-0.300894	3.47297e-22	1.5523e-20
FBLN7	2q13	-0.300856	3.51631e-22	1.5696e-20
TPH1	11p15.1	-0.300845	3.52981e-22	1.57354e-20
CAPN12	19q13.2	-0.300808	3.57235e-22	1.5904e-20
G6PC1	17q21.31	-0.300741	3.65234e-22	1.62387e-20
CHRNA5	15q25.1	0.300715	3.68472e-22	1.63611e-20
YARS2	12p11.21	0.300677	3.73062e-22	1.65432e-20
ELOVL3	10q24.32	0.300639	3.77828e-22	1.67325e-20
SH3GL1P2	17q11.2	-0.300287	4.24257e-22	1.8764e-20
GHDC	17q21.2	-0.300255	4.28812e-22	1.89407e-20
GSAP	7q11.23	-0.300227	4.32836e-22	1.90934e-20
ERGIC2	12p11.22	0.30017	4.41031e-22	1.94296e-20
CMKLR2	2q33.3	0.300118	4.48654e-22	1.97396e-20
HSP90AA1	14q32.31	0.300101	4.51074e-22	1.98202e-20
LINC02965	19q13.11	-0.30009	4.52823e-22	1.98518e-20
KPNA2	17q24.2	0.300089	4.52968e-22	1.98518e-20
UBE2S	19q13.42	0.300022	4.62995e-22	2.02649e-20
PLXNA1	3q21.3	0.299974	4.70463e-22	2.05651e-20
S100A3	1q21.3	0.299659	5.2187e-22	2.27827e-20
GINS2	16q24.1	0.299465	5.56231e-22	2.42514e-20
NUGGC	8p21.1	-0.299272	5.92493e-22	2.57991e-20
FEN1	11q12.2	0.299248	5.97153e-22	2.59685e-20
A1BG	19q13.43	-0.299186	6.09424e-22	2.6468e-20
TMEM86B	19q13.42	-0.299157	6.15357e-22	2.66913e-20
ESCO2	8p21.1	0.299002	6.47463e-22	2.80479e-20
PTGES3	12q13.3	0.298983	6.51561e-22	2.81892e-20
IFT88	13q12.11	-0.298935	6.61738e-22	2.85929e-20
FAAP24	19q13.11	0.298857	6.78973e-22	2.93e-20
RFFL	17q12	-0.29883	6.85127e-22	2.95278e-20
PCBP1-AS1	2p13.3	-0.298801	6.91449e-22	2.97623e-20
CYP2C60P	10q23.33	-0.298727	7.08572e-22	3.04605e-20
TMEM132D	12q24.33	-0.298663	7.23497e-22	3.10625e-20
CIT	12q24.23	0.29858	7.43568e-22	3.18837e-20
ETNPPL	4q25	-0.298469	7.70908e-22	3.3014e-20
MED21	12p11.23	0.298424	7.82345e-22	3.34614e-20
SKA1	18q21.1	0.298301	8.14704e-22	3.48013e-20
CYP2D8P	22q13.2	-0.298129	8.61819e-22	3.67673e-20
YPEL2	17q22	-0.298073	8.77688e-22	3.7397e-20
NAA60	16p13.3	-0.298067	8.79316e-22	3.74192e-20
POP7	7q22.1	0.298036	8.88154e-22	3.77477e-20
LGALS4	19q13.2	-0.297939	9.16987e-22	3.89241e-20
ZNF35	3p21.31	0.297809	9.56619e-22	4.05553e-20
ZBTB20	3q13.31	-0.297799	9.59756e-22	4.06373e-20
RAB11A	15q22.31	0.297767	9.69996e-22	4.10194e-20
ZBTB16	11q23.2	-0.297702	9.90759e-22	4.1845e-20
GBA3	4p15.2	-0.297551	1.04057e-21	4.38937e-20
CD1D	1q23.1	-0.297521	1.05084e-21	4.42716e-20
POGZ	1q21.3	-0.297514	1.05346e-21	4.43266e-20
MDM4	1q32.1	-0.297352	1.11052e-21	4.66694e-20
MMP2	16q12.2	0.297289	1.13346e-21	4.75743e-20
FCSK	16q22.1	-0.297281	1.1364e-21	4.76383e-20
SINHCAF	12p11.21	0.29718	1.17443e-21	4.91711e-20
KLHDC1	14q21.3	-0.297176	1.17588e-21	4.91711e-20
FJX1	11p13	0.297147	1.18731e-21	4.9588e-20
GGT2P	22q11.21	-0.297122	1.19666e-21	4.99163e-20
CCDC158	4q21.1	-0.297048	1.22589e-21	5.10725e-20
HTATSF1	Xq26.3	0.297013	1.23988e-21	5.1592e-20
SELENOO	22q13.33	-0.296843	1.31076e-21	5.44741e-20
NUDT21	16q13	0.296754	1.34924e-21	5.60043e-20
AOC4P	17q21.31	-0.296697	1.37439e-21	5.6978e-20
EIF2S2	20q11.22	0.296669	1.38698e-21	5.74295e-20
LINC00324	17p13.1	-0.296625	1.40707e-21	5.81899e-20
DPH1	17p13.3	-0.296602	1.41734e-21	5.85427e-20
ELMOD3	2p11.2	-0.296449	1.4898e-21	6.14605e-20
ABCA5	17q24.3	-0.296407	1.51003e-21	6.2219e-20
RHBDL2	1p34.3	0.296374	1.52653e-21	6.28225e-20
POGLUT3	11q22.3	0.296341	1.5427e-21	6.34105e-20
LHPP	10q26.13	-0.296319	1.55406e-21	6.37499e-20
HPRT1	Xq26.2-q26.3	0.296317	1.55474e-21	6.37499e-20
SMS	Xp22.11	0.296277	1.57505e-21	6.45045e-20
H2AC1	6p22.2	-0.296216	1.60667e-21	6.57195e-20
OIP5	15q15.1	0.296193	1.61848e-21	6.61226e-20
CCDC28A	6q24.1	-0.296151	1.64094e-21	6.69589e-20
VTA1	6q24.1-q24.2	0.296092	1.67252e-21	6.81651e-20
SYPL2	1p13.3	-0.296083	1.67758e-21	6.82888e-20
UBA2	19q13.11	0.296048	1.69644e-21	6.89737e-20
F9	Xq27.1	-0.295899	1.78043e-21	7.23015e-20
NDC80	18p11.32	0.295884	1.78932e-21	7.25751e-20
AGAP2-AS1	12q14.1	0.295879	1.79206e-21	7.2599e-20
S100A11	1q21.3	0.295873	1.79588e-21	7.26665e-20
SIX1	14q23.1	0.295828	1.82172e-21	7.36238e-20
BDKRB2	14q32.2	0.295707	1.89465e-21	7.64796e-20
MED19	11q12.1	0.295677	1.9134e-21	7.71441e-20
PART1	5q12.1	0.295642	1.93514e-21	7.79274e-20
DDN	12q13.12	0.295612	1.9543e-21	7.86054e-20
GATM	15q21.1	-0.295576	1.97691e-21	7.94201e-20
GTF2F2	13q14.12-q14.13	0.295506	2.02207e-21	8.11377e-20
VDAC2	10q22.2	0.295453	2.05707e-21	8.24439e-20
SLC37A4	11q23.3	-0.295278	2.17726e-21	8.71574e-20
FANCE	6p21.31	0.295104	2.30271e-21	9.20701e-20
SERPINB2	18q21.33-q22.1	0.295071	2.32785e-21	9.29653e-20
PFDN4	20q13.2	0.295041	2.34993e-21	9.37363e-20
SNRPN	15q11.2	-0.294964	2.40953e-21	9.59999e-20
KANK3	19p13.2	-0.294956	2.41524e-21	9.61139e-20
ZNF488	10q11.22	0.29488	2.47543e-21	9.83932e-20
GTF2A2	15q22.2	0.294677	2.64323e-21	1.04939e-19
SLC17A3	6p22.2	-0.294524	2.77655e-21	1.10103e-19
ACOT12	5q14.1	-0.294482	2.81488e-21	1.11492e-19
HSF4	16q22.1	-0.294466	2.82928e-21	1.11931e-19
XIRP1	3p22.2	0.294446	2.84763e-21	1.12525e-19
RAP2B	3q25.2	0.294376	2.91243e-21	1.14951e-19
CCL7	17q12	0.294279	3.00501e-21	1.18466e-19
LINC01711	20q13.32	0.294163	3.1191e-21	1.2282e-19
ARHGAP11A	15q13.3	0.294051	3.23358e-21	1.2718e-19
ENOX2	Xq26.1	0.29403	3.25527e-21	1.27884e-19
NR1I2	3q13.33	-0.294023	3.26224e-21	1.28009e-19
MUCL1	12q13.2	0.293995	3.29253e-21	1.29047e-19
IDUA	4p16.3	-0.293969	3.31997e-21	1.29972e-19
DSC2	18q12.1	0.293912	3.38149e-21	1.32227e-19
SLC10A5	8q21.13	-0.293894	3.40142e-21	1.32852e-19
POLR3GL	1q21.1	-0.293841	3.45916e-21	1.34951e-19
VPS35	16q11.2	0.293807	3.49731e-21	1.36282e-19
SHANK3	22q13.33	-0.293787	3.51962e-21	1.36993e-19
DNAJC9	10q22.2	0.293719	3.59744e-21	1.39714e-19
GLYCTK	3p21.2	-0.293719	3.59779e-21	1.39714e-19
SNX6	14q13.1	0.293668	3.65711e-21	1.41854e-19
NXPH2	2q22.1	0.293647	3.68188e-21	1.42651e-19
UPP2-IT1	2q24.1	-0.293624	3.70944e-21	1.43554e-19
SLC10A1	14q24.1	-0.293562	3.7837e-21	1.4626e-19
GLT1D1	12q24.33	-0.29352	3.83447e-21	1.48053e-19
USP50	15q21.1	-0.293445	3.92822e-21	1.51499e-19
LGALS3	14q22.3	0.293352	4.04787e-21	1.55935e-19
NEURL1	10q24.33	0.293231	4.20746e-21	1.61899e-19
RNU6-312P	2q33.1	-0.293157	4.30808e-21	1.65581e-19
HEMK1	3p21.31	-0.29312	4.36043e-21	1.67403e-19
PZP	12p13.31	-0.293109	4.37586e-21	1.67804e-19
SCN4A	17q23.3	-0.293041	4.47229e-21	1.71307e-19
SLC17A1	6p22.2	-0.292997	4.53457e-21	1.73496e-19
GMPSP1	4p16.1	0.292965	4.5821e-21	1.75116e-19
CENPP	9q22.31	0.29278	4.8619e-21	1.85599e-19
CENPF	1q41	0.292737	4.92941e-21	1.87964e-19
MIOX	22q13.33	-0.292702	4.98502e-21	1.8987e-19
C16ORF91	16p13.3	0.29254	5.2496e-21	1.99722e-19
PDZD2	5p13.3	0.292491	5.3332e-21	2.02674e-19
TIMMDC1	3q13.33	0.292453	5.39808e-21	2.04909e-19
PEBP1	12q24.23	-0.292352	5.57537e-21	2.114e-19
RBM5	3p21.31	-0.29229	5.6853e-21	2.15327e-19
ABCC6P2	16p13.11	-0.292102	6.03741e-21	2.28407e-19
NCAPH	2q11.2	0.292068	6.10477e-21	2.30696e-19
GRP	18q21.32	0.292057	6.12551e-21	2.31221e-19
GAR1	4q25	0.292043	6.15192e-21	2.31958e-19
TIGAR	12p13.32	0.29201	6.21761e-21	2.34174e-19
RNA5SP301	10p13	-0.291989	6.25976e-21	2.35498e-19
LMNTD2	11p15.5	-0.291941	6.3553e-21	2.38826e-19
LINC01929	18q21.2	0.291929	6.38037e-21	2.39502e-19
UBE2A	Xq24	0.291689	6.88845e-21	2.58286e-19
UGT1A4	2q37.1	-0.291667	6.93692e-21	2.59815e-19
GMDS-DT	6p25.3-p25.2	-0.291623	7.03402e-21	2.6316e-19
TRMT112P4	9q31.1	-0.291611	7.06124e-21	2.63886e-19
CDCA4	14q32.33	0.291601	7.08387e-21	2.64438e-19
COA1	7p13	0.291585	7.11993e-21	2.65491e-19
TDRD6	6p12.3	-0.291568	7.15848e-21	2.66634e-19
ACTB	7p22.1	0.291464	7.40067e-21	2.75351e-19
CCDC200	17q21.31	-0.291384	7.59175e-21	2.82149e-19
C6ORF201	6p25.2	-0.291322	7.74197e-21	2.87415e-19
CCL15	17q12	-0.291307	7.77812e-21	2.8844e-19
SLC44A1	9q31.1-q31.2	0.291194	8.064e-21	2.98713e-19
PAQR4	16p13.3	0.291183	8.09077e-21	2.99376e-19
ABCD4	14q24.3	-0.291087	8.34255e-21	3.08355e-19
SMLR1	6q23.1	-0.291011	8.54686e-21	3.15561e-19
MYLK2	20q11.21	0.290978	8.63631e-21	3.18515e-19
ZCCHC2	18q21.33	-0.290904	8.84298e-21	3.25781e-19
DIRC1	2q32.2	0.290729	9.34712e-21	3.43978e-19
CCNE1	19q12	0.290695	9.44836e-21	3.47325e-19
PFN2	3q25.1	0.290669	9.52871e-21	3.49897e-19
CLDND2	19q13.41	-0.290554	9.88239e-21	3.6249e-19
MAMDC4	9q34.3	-0.290544	9.91337e-21	3.63232e-19
TFRC	3q29	0.290508	1.00266e-20	3.66983e-19
PRRX2	9q34.11	0.290414	1.0329e-20	3.77641e-19
TMEM237	2q33.1	0.290406	1.03574e-20	3.7827e-19
KCNG1	20q13.13	0.290316	1.06563e-20	3.88646e-19
RNU6-403P	1q41	0.290313	1.06646e-20	3.88646e-19
METTL7B	12q13.2	-0.290301	1.0708e-20	3.89808e-19
PRELID3B	20q13.32	0.29029	1.07444e-20	3.9071e-19
MCM2	3q21.3	0.290239	1.09187e-20	3.96622e-19
POC1A	3p21.2	0.290197	1.1064e-20	4.01238e-19
SRPX2	Xq22.1	0.290196	1.10695e-20	4.01238e-19
DCTN5	16p12.2	0.290187	1.11001e-20	4.01915e-19
MPHOSPH6	16q23.3	0.29007	1.15195e-20	4.16653e-19
RNU1-75P	1p12	-0.289916	1.20958e-20	4.37029e-19
CREB3L1	11p11.2	0.28988	1.22328e-20	4.41507e-19
PITX1	5q31.1	0.289849	1.23532e-20	4.45376e-19
HOXB7	17q21.32	0.289792	1.25783e-20	4.53006e-19
SOST	17q21.31	0.28956	1.35372e-20	4.86851e-19
STMP1	7q33	0.289557	1.35469e-20	4.86851e-19
RASSF10	11p15.2	0.289534	1.36462e-20	4.89897e-19
TSPAN4	11p15.5	-0.289516	1.37257e-20	4.9223e-19
ADH1B	4q23	-0.28942	1.4146e-20	5.06763e-19
SHC2	19p13.3	-0.289392	1.42747e-20	5.10832e-19
LY6K	8q24.3	0.289376	1.43441e-20	5.12772e-19
MIR924HG	18q12.2-q12.3	0.289346	1.44804e-20	5.17097e-19
GPR161	1q24.2	0.289342	1.45007e-20	5.17273e-19
NUDT15	13q14.2	0.289303	1.46807e-20	5.23142e-19
SLC22A3	6q25.3	-0.28929	1.47418e-20	5.24765e-19
FBXO9	6p12.1	-0.289212	1.51054e-20	5.37143e-19
PIK3R1	5q13.1	-0.289174	1.52883e-20	5.43074e-19
UHRF1	19p13.3	0.289154	1.53883e-20	5.46051e-19
LPGAT1	1q32.3	-0.289142	1.54474e-20	5.47571e-19
FAM214A	15q21.2-q21.3	-0.289136	1.5473e-20	5.47902e-19
GUSBP11	22q11.23	-0.289109	1.56051e-20	5.52e-19
UNC5CL	6p21.1	-0.289079	1.57556e-20	5.56742e-19
DNM1L	12p11.21	0.289004	1.61298e-20	5.69369e-19
PDCL3P4	3q12.3	-0.288922	1.65555e-20	5.83783e-19
FIGNL1	7p12.2	0.288918	1.65778e-20	5.83961e-19
SET	9q34.11	0.288806	1.71727e-20	6.04285e-19
SPRR2F	1q21.3	0.288714	1.76741e-20	6.21281e-19
EXO1	1q43	0.288627	1.81681e-20	6.37982e-19
MIR-3646/3646		-0.28854	1.86683e-20	6.54866e-19
MMP14	14q11.2	0.288511	1.88415e-20	6.60256e-19
ITGB1BP1	2p25.1	0.288395	1.95421e-20	6.84096e-19
PNO1	2p14	0.288355	1.97874e-20	6.91965e-19
SDR16C5	8q12.1	0.288316	2.00304e-20	6.99738e-19
APLN	Xq26.1	0.288245	2.04858e-20	7.14906e-19
RNF125	18q12.1	-0.288197	2.07994e-20	7.25101e-19
HLA-F-AS1	6p22.1	-0.288192	2.08265e-20	7.25297e-19
LINC00707	10p14	0.288172	2.09617e-20	7.2925e-19
YARS1	1p35.1	0.288129	2.12492e-20	7.38491e-19
STK38L	12p11.23	0.288084	2.15462e-20	7.48043e-19
KBTBD2	7p14.3	0.287911	2.27547e-20	7.89187e-19
STRADB	2q33.1	-0.287893	2.28819e-20	7.92786e-19
ADAMTSL3	15q25.2	-0.287889	2.29089e-20	7.92908e-19
CCNA2	4q27	0.287837	2.3289e-20	8.05235e-19
ATG101	12q13.13	0.28782	2.34116e-20	8.08648e-19
SLC25A30	13q14.13	-0.287795	2.35937e-20	8.14105e-19
TTLL3	3p25.3	-0.28769	2.43847e-20	8.40537e-19
GINS4	8p11.21	0.287612	2.49912e-20	8.60564e-19
TRMT10C	3q12.3	0.287497	2.59035e-20	8.9107e-19
RANBP1	22q11.21	0.287487	2.59841e-20	8.92932e-19
DMGDH	5q14.1	-0.287409	2.66296e-20	9.14184e-19
COL3A1	2q32.2	0.287281	2.77165e-20	9.50529e-19
CALM2	2p21	0.287274	2.77764e-20	9.51616e-19
EIF3B	7p22.3	0.287258	2.792e-20	9.55566e-19
RFNG	17q25.3	-0.287244	2.80436e-20	9.58826e-19
NXT1	20p11.21	0.287214	2.83022e-20	9.66687e-19
TMEM52B	12p13.2	0.287179	2.86147e-20	9.76372e-19
DNASE1L3	3p14.3	-0.287052	2.97813e-20	1.01515e-18
AMY2B	1p21.1	-0.287031	2.99699e-20	1.01987e-18
PTPRN	2q35	0.28703	2.99803e-20	1.01987e-18
KLF15	3q21.3	-0.28702	3.00802e-20	1.02224e-18
MIR29B2CHG	1q32.2	-0.286834	3.18795e-20	1.0823e-18
LINC00592	12q13.13	0.286825	3.19695e-20	1.08427e-18
IL17RB	3p21.1	-0.286809	3.21313e-20	1.08866e-18
TEPSIN	17q25.3	-0.28679	3.23231e-20	1.09406e-18
STX19	3q11.2	0.286736	3.28701e-20	1.11146e-18
LOX	5q23.1	0.286724	3.29982e-20	1.11467e-18
ARF5	7q32.1	0.28665	3.3765e-20	1.13943e-18
MIR-4783/5P		-0.286638	3.38916e-20	1.14142e-18
MIR-4783/3P		-0.286638	3.38916e-20	1.14142e-18
POLR1G	19q13.32	0.286606	3.4233e-20	1.15177e-18
GOLGA8IP	15q11.2	-0.286554	3.47895e-20	1.16933e-18
ALYREF	17q25.3	0.286542	3.49178e-20	1.17247e-18
PKLR	1q22	-0.28652	3.51609e-20	1.17946e-18
PKMYT1	16p13.3	0.286514	3.52337e-20	1.18073e-18
TRIM52	5q35.3	-0.286449	3.59533e-20	1.20365e-18
NUF2	1q23.3	0.286445	3.59908e-20	1.20371e-18
ELOVL4	6q14.1	0.286366	3.68937e-20	1.23269e-18
DHRS12	13q14.3	-0.28628	3.78919e-20	1.26479e-18
FMO4	1q24.3	-0.286236	3.84254e-20	1.28133e-18
CFP	Xp11.23	-0.286203	3.88158e-20	1.29307e-18
IGFL1	19q13.32	0.286141	3.95734e-20	1.31701e-18
APOBEC3B	22q13.1	0.286119	3.98508e-20	1.32493e-18
SHCBP1	16q11.2	0.286076	4.03827e-20	1.34107e-18
CYB5R2	11p15.4	0.286074	4.04158e-20	1.34107e-18
FXYD3	19q13.12	0.286054	4.06593e-20	1.34783e-18
CLK4	5q35.3	-0.286045	4.07763e-20	1.35038e-18
TICRR	15q26.1	0.285928	4.22944e-20	1.39928e-18
KIFC1	6p21.32	0.285771	4.44098e-20	1.46783e-18
LINC00844	10q21.1	-0.285729	4.49894e-20	1.48553e-18
CFAP57	1p34.2	-0.285703	4.5353e-20	1.49607e-18
RBPMS	8p12	-0.285672	4.57955e-20	1.5092e-18
SYNE1	6q25.2	-0.285667	4.58736e-20	1.51029e-18
TNFSF14	19p13.3	-0.285634	4.63372e-20	1.52407e-18
LIPK	10q23.31	0.285619	4.65561e-20	1.52978e-18
TSPYL2	Xp11.22	-0.28561	4.66932e-20	1.53279e-18
HAPLN1	5q14.3	0.285597	4.68753e-20	1.53727e-18
APCS	1q23.2	-0.285551	4.756e-20	1.55674e-18
PECR	2q35	-0.28555	4.75612e-20	1.55674e-18
PFKFB1	Xp11.21	-0.285525	4.79438e-20	1.56774e-18
CENPU	4q35.1	0.285439	4.92318e-20	1.6083e-18
ADAMTS10	19p13.2	-0.285426	4.94401e-20	1.61355e-18
CPQ	8q22.1	-0.285311	5.12429e-20	1.67077e-18
B4GALNT3	12p13.33	0.285301	5.13946e-20	1.6741e-18
UBE3C	7q36.3	0.285271	5.18757e-20	1.68814e-18
USP39	2p11.2	0.285268	5.19302e-20	1.68828e-18
NDRG4	16q21	0.285241	5.23604e-20	1.70063e-18
WLS	1p31.3	0.285159	5.37143e-20	1.74293e-18
GRASLND	2p25.1	0.285129	5.42177e-20	1.75757e-18
ADPRM	17p13.1	-0.285086	5.49507e-20	1.77962e-18
CREBRF	5q35.1	-0.28505	5.55614e-20	1.79767e-18
CNST	1q44	-0.284999	5.64482e-20	1.82462e-18
TREH	11q23.3	-0.284923	5.77876e-20	1.86612e-18
NAT8	2p13.1	-0.28492	5.7853e-20	1.86645e-18
HAO2	1p12	-0.284887	5.84368e-20	1.88348e-18
C5ORF34	5p12	0.284768	6.0629e-20	1.95228e-18
SIX4	14q23.1	0.284752	6.09425e-20	1.9605e-18
PGLYRP2	19p13.12	-0.284605	6.37805e-20	2.04985e-18
MYH7B	20q11.22	-0.284598	6.39098e-20	2.05205e-18
FCAMR	1q32.1	-0.284483	6.62379e-20	2.12478e-18
DBR1	3q22.3	0.28436	6.88028e-20	2.20496e-18
KRT75	12q13.13	0.284272	7.06912e-20	2.26333e-18
ADORA2A	22q11.23	-0.284229	7.16412e-20	2.29157e-18
CREB3L3	19p13.3	-0.284028	7.62386e-20	2.43631e-18
MRTO4	1p36.13	0.283979	7.73955e-20	2.47095e-18
TRPV1	17p13.2	-0.283963	7.77817e-20	2.48093e-18
FANCI	15q26.1	0.283952	7.80483e-20	2.48708e-18
NKX6-1	4q21.23	0.283945	7.82298e-20	2.49051e-18
RNF144A	2p25.1	0.283761	8.27917e-20	2.63326e-18
ABHD17C	15q25.1	0.283633	8.61192e-20	2.73652e-18
UGT1A8	2q37.1	-0.283608	8.67989e-20	2.75552e-18
AQP11	11q14.1	-0.283599	8.70363e-20	2.76046e-18
DPF1	19q13.2	0.283534	8.88003e-20	2.81376e-18
LCN12	9q34.3	-0.283313	9.50537e-20	3.00908e-18
SAT2	17p13.1	-0.283295	9.55978e-20	3.02347e-18
TMEM117	12q12	0.283186	9.88472e-20	3.12331e-18
RNA5SP163	4q13.3	-0.28316	9.96535e-20	3.14365e-18
CTDSP1	2q35	-0.283159	9.96772e-20	3.14365e-18
FAM99A	11p15.5	-0.283131	1.00537e-19	3.1678e-18
TMEM165	4q12	0.283125	1.00732e-19	3.171e-18
CENPN	16q23.2	0.283112	1.01118e-19	3.18017e-18
SOAT2	12q13.13	-0.283082	1.02055e-19	3.20665e-18
ABHD14A-ACY1	3p21.2	-0.283061	1.02745e-19	3.22534e-18
F11	4q35.2	-0.283005	1.04504e-19	3.2775e-18
LRRC57	15q15.2	0.282925	1.07128e-19	3.35667e-18
ZBTB25	14q23.3	-0.282838	1.10028e-19	3.44436e-18
AURKB	17p13.1	0.282814	1.10835e-19	3.46639e-18
AGMAT	1p36.21	-0.282805	1.11156e-19	3.47322e-18
LINC00853	1p33	-0.282757	1.12817e-19	3.52186e-18
PLP2	Xp11.23	0.282717	1.14194e-19	3.56155e-18
SERPINH1	11q13.5	0.282654	1.1643e-19	3.62793e-18
PAXBP1-AS1	21q22.11	-0.282644	1.16779e-19	3.63546e-18
A1CF	10q11.23	-0.282529	1.20977e-19	3.76268e-18
ZNF205-AS1	16p13.3	-0.282492	1.2236e-19	3.80218e-18
HCCS	Xp22.2	0.282443	1.24215e-19	3.85625e-18
CHST6	16q23.1	0.282428	1.24804e-19	3.87099e-18
LPAL2	6q25.3	-0.282362	1.27343e-19	3.9461e-18
UNC5B	10q22.1	0.282263	1.31271e-19	4.06409e-18
N4BP2L2	13q13.1	-0.282257	1.31513e-19	4.06786e-18
TPBG	6q14.1	0.282205	1.33645e-19	4.13001e-18
RHEB	7q36.1	0.28213	1.36749e-19	4.22209e-18
SEPTIN7	7p14.2	0.282118	1.37251e-19	4.2337e-18
ADGRD1	12q24.33	-0.282034	1.40841e-19	4.34047e-18
PLK4	4q28.1	0.281722	1.54929e-19	4.77029e-18
HOXD11	2q31.1	0.281614	1.60148e-19	4.9265e-18
MED10	5p15.31	0.281509	1.65376e-19	5.08267e-18
RNU6-485P	12p13.31	-0.281489	1.66422e-19	5.11017e-18
COL24A1	1p22.3	0.281418	1.70047e-19	5.21674e-18
LENG8	19q13.42	-0.281277	1.77519e-19	5.44101e-18
GALNT6	12q13.13	0.281236	1.79786e-19	5.50549e-18
PUS10	2p16.1-p15	-0.281141	1.85059e-19	5.66183e-18
C11ORF87	11q22.3	0.280984	1.94134e-19	5.93408e-18
TAGLN2	1q23.2	0.280967	1.95141e-19	5.95949e-18
STEAP1B	7p15.3	0.280933	1.97224e-19	6.01764e-18
HOXD10	2q31.1	0.280862	2.01524e-19	6.1433e-18
PRORSD1P	2p16.1	-0.280854	2.02016e-19	6.14846e-18
GDE1	16p12.3	0.280853	2.02058e-19	6.14846e-18
MBOAT2	2p25.1	0.280849	2.02295e-19	6.15014e-18
STX1B	16p11.2	-0.280837	2.03034e-19	6.16706e-18
SIRT3	11p15.5	-0.280803	2.05171e-19	6.22635e-18
TMEM150A	2p11.2	-0.280798	2.05521e-19	6.23137e-18
PAFAH1B2	11q23.3	0.280763	2.07683e-19	6.29126e-18
ALDOA	16p11.2	0.280734	2.09562e-19	6.34249e-18
AVL9	7p14.3	0.280704	2.11476e-19	6.39469e-18
NPHP3	3q22.1	-0.280585	2.19264e-19	6.62424e-18
COL6A1	21q22.3	0.280576	2.19912e-19	6.63789e-18
LAPTM4B	8q22.1	0.280563	2.20741e-19	6.65694e-18
CLUHP3	16p11.2	-0.280439	2.29226e-19	6.90667e-18
ANKRD55	5q11.2	-0.280408	2.31456e-19	6.96762e-18
LYPD6B	2q23.2	0.280398	2.32151e-19	6.98232e-18
ARHGAP21	10p12.1	0.280373	2.33899e-19	7.02862e-18
MIOS	7p21.3	0.280308	2.38544e-19	7.16183e-18
VMA21	Xq28	0.280243	2.43338e-19	7.29475e-18
RHOV	15q15.1	0.280242	2.43403e-19	7.29475e-18
MEAK7	16q24.1	0.280199	2.46601e-19	7.38402e-18
AHSA2P	2p15	-0.280157	2.49772e-19	7.47235e-18
DIS3L2	2q37.1	-0.280079	2.55783e-19	7.6454e-18
HOXB9	17q21.32	0.279993	2.62537e-19	7.83833e-18
NXPH4	12q13.3	0.279991	2.62702e-19	7.83833e-18
TNNI3	19q13.42	0.279948	2.66184e-19	7.93519e-18
HUS1	7p12.3	0.279894	2.70593e-19	8.05951e-18
BUB1B	15q15.1	0.279764	2.81519e-19	8.37754e-18
KRT3	12q13.13	0.279705	2.86601e-19	8.52127e-18
CCT8P1	1q21.1	-0.279652	2.91196e-19	8.65025e-18
LINC00870	3p13	-0.279632	2.92983e-19	8.69569e-18
ZW10	11q23.2	0.279611	2.94866e-19	8.7439e-18
LRR1	14q21.3	0.279569	2.98642e-19	8.84183e-18
STARD8	Xq13.1	-0.279569	2.98693e-19	8.84183e-18
ANKRA2	5q13.2	-0.279457	3.08974e-19	9.13817e-18
STX16-NPEPL1	20q13.32	-0.279382	3.16041e-19	9.33897e-18
ZNF695	1q44	0.27937	3.1726e-19	9.36679e-18
IL20RA	6q23.3	0.279354	3.18778e-19	9.40339e-18
RTL8B	Xq26.3	0.279252	3.28811e-19	9.69088e-18
TENM4	11q14.1	0.279244	3.29581e-19	9.70511e-18
FZD7	2q33.1	0.279237	3.3026e-19	9.71662e-18
LPA	6q25.3-q26	-0.279198	3.34195e-19	9.82381e-18
ANKRD22	10q23.31	0.279167	3.37351e-19	9.90158e-18
ELAVL2	9p21.3	0.279166	3.37427e-19	9.90158e-18
PCNA	20p12.3	0.279158	3.38284e-19	9.9181e-18
MACROH2A1	5q31.1	0.279071	3.4736e-19	1.01754e-17
KLK7	19q13.41	0.279049	3.4967e-19	1.02299e-17
POLE3	9q32	0.279047	3.49829e-19	1.02299e-17
POLA1	Xp22.11-p21.3	0.279009	3.53862e-19	1.03389e-17
E2F1	20q11.22	0.278909	3.64804e-19	1.06494e-17
C3P1	19p13.2	-0.278835	3.72986e-19	1.08788e-17
SH3PXD2B	5q35.1	0.278773	3.8005e-19	1.10753e-17
SCLY	2q37.3	-0.278757	3.81989e-19	1.11222e-17
GC	4q13.3	-0.278669	3.92201e-19	1.14097e-17
POLD2	7p13	0.278588	4.01918e-19	1.16755e-17
LOXL2	8p21.3	0.278587	4.02032e-19	1.16755e-17
CTTNBP2NL	1p13.2	0.278569	4.04286e-19	1.17309e-17
PTPN18	2q21.1	-0.278566	4.04691e-19	1.17326e-17
CPB2	13q14.13	-0.278552	4.06325e-19	1.17698e-17
RMI2	16p13.13	0.278481	4.15185e-19	1.20161e-17
PWP1	12q23.3	0.278467	4.16975e-19	1.20576e-17
ARSA	22q13.33	-0.278347	4.32353e-19	1.24916e-17
CLK1	2q33.1	-0.278338	4.3343e-19	1.2512e-17
FARSA	19p13.13	0.278327	4.34929e-19	1.25446e-17
INTS13	12p11.23	0.278295	4.39195e-19	1.26568e-17
SGSH	17q25.3	-0.27824	4.46528e-19	1.28571e-17
RAET1L	6q25.1	0.278229	4.48037e-19	1.28896e-17
SPRR2A	1q21.3	0.278198	4.52144e-19	1.29966e-17
CUL9	6p21.1	-0.278136	4.60676e-19	1.32306e-17
LRRC38	1p36.21	0.278003	4.7951e-19	1.37598e-17
FBXO32	8q24.13	0.277886	4.968e-19	1.42439e-17
AHSA1	14q24.3	0.277814	5.07653e-19	1.45427e-17
SLC52A3	20p13	0.277725	5.21492e-19	1.49264e-17
MICE	6p22.1	-0.277683	5.2812e-19	1.51033e-17
KIF18A	11p14.1	0.277662	5.31495e-19	1.5187e-17
TMEM143	19q13.32	-0.277624	5.37655e-19	1.535e-17
SMIM14	4p14	-0.277578	5.45e-19	1.55466e-17
CDT1	16q24.3	0.277508	5.56628e-19	1.58648e-17
RGN	Xp11.3	-0.277504	5.57273e-19	1.58698e-17
HARBI1	11p11.2	0.277473	5.62492e-19	1.60049e-17
CYP3A7	7q22.1	-0.277354	5.83012e-19	1.65748e-17
PWRN1	15q11.2	-0.277301	5.92398e-19	1.68275e-17
AGER	6p21.32	-0.277298	5.93046e-19	1.68317e-17
NPY1R	4q32.2	-0.277274	5.97287e-19	1.69379e-17
DRC3	17p11.2	-0.277265	5.98895e-19	1.69692e-17
PWAR6	15q11.2	-0.277223	6.06441e-19	1.71646e-17
ACRV1	11q24.2	0.277221	6.06815e-19	1.71646e-17
IL17D	13q12.11	0.277218	6.07319e-19	1.71646e-17
PPIH	1p34.2	0.277193	6.11964e-19	1.72815e-17
NIFK	2q14.3	0.277053	6.38348e-19	1.80114e-17
TMEM150C	4q21.22	-0.277036	6.4156e-19	1.8087e-17
AOX3P	2q33.1	-0.277025	6.43694e-19	1.8132e-17
GLRX3	10q26.3	0.276791	6.90521e-19	1.94348e-17
LRRCC1	8q21.2	0.276727	7.03804e-19	1.97921e-17
LINC00574	6q27	-0.276702	7.09229e-19	1.99281e-17
ELAVL1	19p13.2	0.276676	7.14803e-19	2.0068e-17
ACAD8	11q25	-0.276641	7.22312e-19	2.0262e-17
ASIC1	12q13.12	0.27653	7.46611e-19	2.09262e-17
VARS2	6p21.33	-0.276518	7.49352e-19	2.09856e-17
CLSPN	1p34.3	0.276459	7.62741e-19	2.13428e-17
NTAQ1	8q24.13	0.276319	7.95465e-19	2.22401e-17
ACRBP	12p13.31	-0.276252	8.11622e-19	2.2673e-17
NDE1	16p13.11	0.276082	8.53821e-19	2.38321e-17
LIMS1	2q12.3	0.275946	8.892e-19	2.47991e-17
H2AX	11q23.3	0.275874	9.08699e-19	2.5322e-17
SNX7	1p21.3	0.275864	9.11496e-19	2.5379e-17
NAA50	3q13.31	0.275855	9.13934e-19	2.5406e-17
KCNC3	19q13.33	-0.275854	9.13971e-19	2.5406e-17
GYS2	12p12.1	-0.275837	9.18891e-19	2.55217e-17
SLC25A20	3p21.31	-0.275823	9.22741e-19	2.56076e-17
CRYL1	13q12.11	-0.275774	9.36107e-19	2.59571e-17
INO80E	16p11.2	-0.275713	9.53493e-19	2.64176e-17
RORA	15q22.2	-0.275703	9.5631e-19	2.64739e-17
CADM1	11q23.3	-0.2757	9.57095e-19	2.64739e-17
COQ8A	1q42.13	-0.275696	9.58209e-19	2.6483e-17
NME9	3q22.3	-0.275598	9.86806e-19	2.7251e-17
AFM	4q13.3	-0.27559	9.88948e-19	2.72879e-17
RPSAP52	12q14.3	0.275584	9.90832e-19	2.73175e-17
HSD17B13	4q22.1	-0.275554	9.99905e-19	2.75451e-17
PIGB	15q21.3	-0.27551	1.01301e-18	2.78835e-17
ATP1A1-AS1	1p13.1	-0.275444	1.0332e-18	2.8416e-17
CDRT4	17p12	-0.275435	1.03581e-18	2.84646e-17
PRDX3	10q26.11	-0.275388	1.05048e-18	2.88441e-17
C14ORF132	14q32.2	0.275302	1.07778e-18	2.95698e-17
AMDHD1	12q23.1	-0.275267	1.08908e-18	2.98555e-17
ZSCAN16-AS1	6p22.1	-0.275217	1.10562e-18	3.02842e-17
CPA4	7q32.2	0.275186	1.11565e-18	3.05342e-17
TWF1	12q12	0.275179	1.11815e-18	3.05778e-17
SLC17A4	6p22.2	-0.275116	1.13927e-18	3.11303e-17
F5	1q24.2	-0.275099	1.14503e-18	3.12623e-17
NECTIN4	1q23.3	0.275068	1.15556e-18	3.15243e-17
RCC1	1p35.3	0.275015	1.17404e-18	3.20024e-17
CDCA3	12p13.31	0.274804	1.25003e-18	3.40465e-17
CDC25C	5q31.2	0.274776	1.26057e-18	3.43058e-17
FN3K	17q25.3	-0.27473	1.27807e-18	3.4754e-17
ELOCP21	2p13.3	0.274707	1.28682e-18	3.49639e-17
CFI	4q25	-0.27457	1.34033e-18	3.63884e-17
RFPL4A	19q13.42	-0.274501	1.36807e-18	3.71117e-17
MCM6	2q21.3	0.274452	1.38799e-18	3.76218e-17
RECQL5	17q25	-0.274428	1.39817e-18	3.78673e-17
CCIN	9p13.3	0.2744	1.40989e-18	3.8154e-17
NPM3	10q24.32	0.274372	1.42134e-18	3.8433e-17
CDO1	5q22.3	-0.274358	1.42726e-18	3.85624e-17
TRMT6	20p12.3	0.274352	1.42978e-18	3.85995e-17
MAOB	Xp11.3	-0.274345	1.433e-18	3.86555e-17
ZSWIM8-AS1	10q22.2	-0.274315	1.44589e-18	3.89722e-17
PTGS1	9q33.2	0.274307	1.44927e-18	3.90281e-17
GUCA1A	6p21.1	0.274304	1.45028e-18	3.90281e-17
PPP1R14BP3	4q31.1	0.274254	1.47222e-18	3.95868e-17
GAD1	2q31.1	0.274247	1.47519e-18	3.96352e-17
TOP2A	17q21.2	0.274229	1.48324e-18	3.98197e-17
VOPP1	7p11.2	0.274052	1.56308e-18	4.19299e-17
ZNF540	19q13.13	-0.274041	1.56821e-18	4.2034e-17
GFRA2	8p21.3	-0.274014	1.58058e-18	4.23319e-17
FPGT-TNNI3K	1p31.1	-0.273969	1.60226e-18	4.28785e-17
ZNF346-IT1	5q35.2	-0.273926	1.62237e-18	4.33822e-17
RASGRP2	11q13.1	-0.273894	1.63813e-18	4.37691e-17
INMT	7p14.3	-0.273877	1.64627e-18	4.39519e-17
SFXN2	10q24.32	-0.27382	1.67435e-18	4.4666e-17
ZNF274	19q13.43	-0.273805	1.68203e-18	4.48354e-17
TYRO3	15q15.1	0.273745	1.71182e-18	4.55936e-17
COQ10A	12q13.3	-0.273734	1.71748e-18	4.57084e-17
DNAJC22	12q13.12	-0.273702	1.73369e-18	4.61034e-17
ZDHHC3	3p21.31	0.273664	1.75367e-18	4.65978e-17
SHE	1q21.3	-0.273581	1.79699e-18	4.77114e-17
RHBDD1	2q36.3	-0.273573	1.80121e-18	4.77859e-17
DAPK1	9q21.33	-0.273565	1.80577e-18	4.78693e-17
PFN1P2	1p11.2	-0.273549	1.81424e-18	4.80561e-17
DLEC1	3p22.2	-0.273539	1.81941e-18	4.81552e-17
APOC3	11q23.3	-0.273528	1.82542e-18	4.82764e-17
PLIN5	19p13.3	-0.273507	1.83723e-18	4.85506e-17
BBIP1	10q25.2	-0.273418	1.88597e-18	4.97995e-17
PLBD1	12p13.1	0.273379	1.90817e-18	5.03464e-17
WHAMM	15q25.2	-0.273368	1.91436e-18	5.04702e-17
LECT2	5q31.1	-0.273322	1.94027e-18	5.11135e-17
TNFAIP8L3	15q21.2	0.27331	1.94699e-18	5.12505e-17
PLPP1	5q11.2	-0.273301	1.95233e-18	5.1351e-17
MRPL3P1	13q12.11	0.273222	1.99849e-18	5.25241e-17
CRABP2	1q23.1	0.2732	2.01184e-18	5.28339e-17
ANXA2	15q22.2	0.27318	2.02372e-18	5.31047e-17
NRIP2	12p13.33	-0.27317	2.0295e-18	5.32148e-17
CCT7	2p13.2	0.273122	2.05845e-18	5.39319e-17
SEC31B	10q24.31	-0.273021	2.12101e-18	5.55281e-17
UBE2N	12q22	0.272937	2.17394e-18	5.68696e-17
MZT1	13q21.33	0.272811	2.25618e-18	5.89753e-17
CD82	11p11.2	0.272792	2.26915e-18	5.92683e-17
GOLGA8S	15q11.2	-0.272768	2.28561e-18	5.96521e-17
CDHR5	11p15.5	-0.272725	2.31433e-18	6.03551e-17
CDH3	16q22.1	0.272715	2.32147e-18	6.04946e-17
MPPE1	18p11.21	-0.272656	2.36188e-18	6.15e-17
RNU6-833P	10q22.2	-0.272572	2.42127e-18	6.29977e-17
RNU6-140P	19q13.2	0.272541	2.44344e-18	6.3494e-17
GTSE1	22q13.31	0.27254	2.4441e-18	6.3494e-17
AFF3	2q11.2	-0.272511	2.46524e-18	6.39937e-17
NCAPG	4p15.31	0.272469	2.49596e-18	6.47415e-17
FAAH	1p33	-0.272459	2.50322e-18	6.488e-17
NBPF11	1q21.2	-0.27243	2.5246e-18	6.53839e-17
ANGPTL3	1p31.3	-0.272401	2.54665e-18	6.59042e-17
CCDC17	1p34.1	-0.272384	2.55945e-18	6.61848e-17
KRT6A	12q13.13	0.272377	2.56433e-18	6.62603e-17
SPTLC2	14q24.3	0.272306	2.6187e-18	6.76134e-17
SKA2	17q23.2	0.272193	2.70689e-18	6.9837e-17
PRTFDC1	10p12.1	0.272176	2.72109e-18	7.01497e-17
APRG1	3p22.2	-0.271989	2.87484e-18	7.40566e-17
RNY5P8	13q33.1	-0.271971	2.89028e-18	7.43976e-17
HOXD13	2q31.1	0.271917	2.93625e-18	7.55235e-17
FAM245A	10q23.2	-0.271811	3.02933e-18	7.78581e-17
NISCH	3p21.1	-0.271771	3.06518e-18	7.87196e-17
GART	21q22.11	0.271758	3.07703e-18	7.89638e-17
VAX2	2p13.3	0.2717	3.12981e-18	8.02573e-17
KCNT2	1q31.3	-0.27168	3.14758e-18	8.06306e-17
PYCR1	17q25.3	0.271679	3.14915e-18	8.06306e-17
H3C8	6p22.2	0.271669	3.15804e-18	8.07969e-17
ARMC10	7q22.1	0.271665	3.16216e-18	8.08412e-17
RCN2	15q24.3	0.271628	3.19594e-18	8.16427e-17
ACSM6	10q23.33	-0.27152	3.29943e-18	8.42229e-17
GBX2	2q37.2	0.271515	3.30389e-18	8.42729e-17
OMA1	1p32.2-p32.1	-0.271479	3.33894e-18	8.51027e-17
CALML5	10p15.1	0.271446	3.37149e-18	8.58673e-17
RNASE4	14q11.2	-0.271426	3.39119e-18	8.6304e-17
VAMP1	12p13.31	-0.271409	3.40844e-18	8.66775e-17
EIF4H	7q11.23	0.271263	3.5582e-18	9.04179e-17
USP1	1p31.3	0.271234	3.58762e-18	9.10471e-17
ALB	4q13.3	-0.271234	3.58836e-18	9.10471e-17
PPM1G	2p23.3	0.271226	3.59634e-18	9.11812e-17
ARMH4	14q23.1	0.271203	3.62067e-18	9.1729e-17
ATP2C1	3q22.1	0.271172	3.65349e-18	9.2491e-17
PPP1R36	14q23.3	0.271033	3.80576e-18	9.62738e-17
NICN1	3p21.31	-0.271002	3.84013e-18	9.70703e-17
CDC25A	3p21.31	0.27098	3.86561e-18	9.76414e-17
TECPR1	7q21.3	-0.270945	3.90482e-18	9.8558e-17
ENPP7	17q25.3	-0.270925	3.92803e-18	9.90441e-17
C17ORF107	17p13.2	-0.270923	3.92995e-18	9.90441e-17
ODF3B	22q13.33	-0.270877	3.98383e-18	1.00327e-16
STX1A	7q11.23	0.27083	4.03906e-18	1.01642e-16
PAIP1P1	6p22.1	-0.270798	4.07697e-18	1.0252e-16
MAGOHB	12p13.2	0.27076	4.12234e-18	1.03583e-16
RIOK1	6p24.3	0.270727	4.16277e-18	1.04475e-16
HAUS1	18q21.1	0.270726	4.164e-18	1.04475e-16
PAPLN	14q24.2	-0.270701	4.19451e-18	1.05162e-16
NPPA-AS1	1p36.21	-0.270677	4.22358e-18	1.05812e-16
PPP1R8	1p35.3	0.270668	4.23494e-18	1.06018e-16
RXRB	6p21.32	-0.270585	4.33845e-18	1.08529e-16
EML6	2p16.1	-0.270579	4.3469e-18	1.0866e-16
PUM3	9p24.2	0.270576	4.35035e-18	1.08665e-16
ACY1	3p21.2	-0.270469	4.48887e-18	1.12043e-16
DSG2	18q12.1	0.27033	4.67388e-18	1.16574e-16
RN7SL834P	2q37.1	-0.270326	4.67925e-18	1.16622e-16
CD5L	1q23.1	-0.270279	4.74471e-18	1.18166e-16
NCBP1	9q22.33	0.2702	4.8558e-18	1.20844e-16
CS	12q13.3	0.270151	4.9257e-18	1.22493e-16
PLA2G4C	19q13.33	-0.270125	4.96313e-18	1.23333e-16
MMP21	10q26.2	-0.270079	5.02998e-18	1.24902e-16
GIPC1	19p13.12	0.269953	5.21782e-18	1.29471e-16
LINC00910	17q21.31	-0.269925	5.26131e-18	1.30454e-16
DMAP1	1p34.1	-0.269898	5.30225e-18	1.31373e-16
LSM1	8p11.23	0.269894	5.30848e-18	1.31431e-16
LENG8-AS1	19q13.42	-0.26981	5.43999e-18	1.34588e-16
MRPL13	8q24.12	0.269777	5.4935e-18	1.35812e-16
LEPR	1p31.3	-0.269674	5.65957e-18	1.39815e-16
APOA5	11q23.3	-0.269593	5.79439e-18	1.43041e-16
CDCA2	8p21.2	0.269563	5.84636e-18	1.44219e-16
CCNF	16p13.3	0.269551	5.86719e-18	1.44627e-16
SLC22A10	11q12.3	-0.269474	5.99873e-18	1.47762e-16
SAFB2	19p13.3	-0.269464	6.01614e-18	1.48082e-16
PLG	6q26	-0.269412	6.10817e-18	1.50238e-16
LINC00922	16q21	0.269395	6.13831e-18	1.50869e-16
RUNDC3B	7q21.12	-0.269389	6.14947e-18	1.51033e-16
ELF4	Xq26.1	0.269383	6.16045e-18	1.51193e-16
PTHLH	12p11.22	0.269358	6.20519e-18	1.52181e-16
ST6GALNAC4P1	13q12.11	-0.269237	6.42684e-18	1.57502e-16
ARL4A	7p21.3	0.269224	6.45137e-18	1.57988e-16
HMMR	5q34	0.26918	6.53463e-18	1.59911e-16
TMUB2	17q21.31	-0.269156	6.58127e-18	1.60936e-16
SLC22A24	11q12.3	-0.269136	6.6185e-18	1.61729e-16
PPP2R3A	3q22.2-q22.3	0.269126	6.63759e-18	1.62078e-16
E2F8	11p15.1	0.269112	6.66556e-18	1.62644e-16
ERCC5	13q33.1	-0.26909	6.70857e-18	1.63575e-16
ABHD16A	6p21.33	-0.269081	6.72608e-18	1.63883e-16
ACAD10	12q24.12	-0.268988	6.90941e-18	1.68229e-16
SRSF5	14q24	-0.268977	6.93179e-18	1.68652e-16
TNFRSF21	6p12.3	0.268896	7.09688e-18	1.72544e-16
POLR3D	8p21.3	0.268881	7.12837e-18	1.73185e-16
LRRC15	3q29	0.268865	7.16048e-18	1.7384e-16
LTO1P1	4q35.1	-0.268743	7.41929e-18	1.79994e-16
NUTF2	16q22.1	0.268721	7.46593e-18	1.80995e-16
ASB9P1	15q26.1	-0.268665	7.58943e-18	1.83857e-16
SULT1C2P1	2q12.3	-0.268631	7.66326e-18	1.85512e-16
PRIM2	6p11.2	0.268625	7.67751e-18	1.85724e-16
TM4SF4	3q25.1	-0.268603	7.72569e-18	1.86756e-16
FAP	2q24.2	0.268498	7.96489e-18	1.924e-16
TNFAIP6	2q23.3	0.268374	8.25599e-18	1.99289e-16
HASPIN	17p13.2	0.268318	8.39238e-18	2.02437e-16
AKAP17A	Xp22.33 and Yp11.32	-0.26825	8.55949e-18	2.0632e-16
ZMAT1	Xq22.1	-0.268232	8.60267e-18	2.07213e-16
ZNF469	16q24.2	0.268224	8.62377e-18	2.07573e-16
FRA10AC1	10q23.33	-0.268191	8.70562e-18	2.09394e-16
E2F2	1p36.12	0.268166	8.76919e-18	2.10773e-16
SLC25A47	14q32.2	-0.268162	8.7782e-18	2.10839e-16
CFHR1	1q31.3	-0.26806	9.04313e-18	2.17048e-16
ABCA6	17q24.2-q24.3	-0.268023	9.13824e-18	2.19175e-16
UCHL1	4p13	0.268013	9.16486e-18	2.19657e-16
MIA3	1q41	-0.267987	9.23576e-18	2.21199e-16
WDR97	8q24.3	-0.267894	9.48664e-18	2.27047e-16
DKC1	Xq28	0.267803	9.73987e-18	2.32942e-16
ALDH2	12q24.12	-0.267784	9.7944e-18	2.34081e-16
GNB1L	22q11.21	0.267706	1.00169e-17	2.39229e-16
MMP11	22q11.23	0.267673	1.01132e-17	2.41358e-16
SERTAD4	1q32.2	0.267635	1.02226e-17	2.43797e-16
FUNDC1	Xp11.3	0.267633	1.0231e-17	2.43825e-16
STEEP1	Xq24	0.267617	1.02784e-17	2.44781e-16
GGT6	17p13.2	0.267582	1.03824e-17	2.47084e-16
KAT2B	3p24.3	-0.267575	1.04021e-17	2.47378e-16
MOGAT1	2q36.1	-0.267572	1.04123e-17	2.47446e-16
SLC6A8	Xq28	0.267548	1.04832e-17	2.48955e-16
GLTP	12q24.11	0.267489	1.06629e-17	2.53044e-16
ATE1	10q26.13	-0.267468	1.07298e-17	2.54455e-16
CALCOCO1	12q13.13	-0.267463	1.07434e-17	2.54597e-16
ETFBKMT	12p11.21	-0.267418	1.08832e-17	2.57729e-16
CLCA2	1p22.3	0.267407	1.09184e-17	2.58382e-16
MUC1	1q22	0.267403	1.09311e-17	2.58501e-16
STPG3	9q34.3	-0.26732	1.11951e-17	2.64559e-16
TPCN2	11q13.3	-0.267277	1.13376e-17	2.67739e-16
SMPDL3A	6q22.31	-0.267262	1.13854e-17	2.68679e-16
JMJD7-PLA2G4B	15q15.1	-0.267223	1.15145e-17	2.71536e-16
MIA2	14q13.2	-0.267172	1.16863e-17	2.75396e-16
PLAU	10q22.2	0.267153	1.17475e-17	2.76643e-16
MIR-5010/5P		-0.26713	1.18278e-17	2.78146e-16
MIR-5010/3P		-0.26713	1.18278e-17	2.78146e-16
TMEM106C	12q13.11	0.267106	1.19094e-17	2.79872e-16
PKP3	11p15.5	0.267038	1.2145e-17	2.85208e-16
ARPC5L	9q33.3	0.266943	1.2482e-17	2.92919e-16
OBP2A	9q34.3	0.266929	1.25334e-17	2.93921e-16
RAB17	2q37.3	-0.266883	1.27008e-17	2.97639e-16
PPP3CA	4q24	0.266873	1.27348e-17	2.9823e-16
ITSN2	2p23.3	-0.266789	1.30462e-17	3.0531e-16
CKS1B	1q21.3	0.266783	1.307e-17	3.05654e-16
PCDH18	4q28.3	0.266754	1.31778e-17	3.07963e-16
APOA4	11q23.3	-0.266665	1.35215e-17	3.15776e-16
RAD51-AS1	15q15.1	-0.266653	1.35693e-17	3.16672e-16
HSPA2	14q23.3	0.266643	1.36076e-17	3.17348e-16
UBL4A	Xq28	0.266609	1.37386e-17	3.20181e-16
ATP6V0A4	7q34	0.266558	1.39447e-17	3.2476e-16
RFC4	3q27.3	0.266552	1.39684e-17	3.25088e-16
ZNF280D	15q21.3	-0.266502	1.41694e-17	3.2954e-16
NANP	20p11.21	0.266467	1.43118e-17	3.32622e-16
C14ORF119	14q11.2	0.266438	1.44306e-17	3.3515e-16
RAP1GDS1	4q23	0.266409	1.45529e-17	3.37759e-16
MAMSTR	19q13.33	0.266273	1.51345e-17	3.51017e-16
ASPA	17p13.2	-0.26625	1.52335e-17	3.5307e-16
XKR8	1p35.3	-0.266221	1.53601e-17	3.55759e-16
SLC4A4	4q13.3	-0.266126	1.57873e-17	3.65404e-16
TMEM63C	14q24.3	0.266086	1.59669e-17	3.69306e-16
FAM229A	1p35.1	-0.265977	1.6476e-17	3.80822e-16
CWC25	17q12	-0.265972	1.64992e-17	3.81096e-16
CDR2L	17q25.1	0.265915	1.67675e-17	3.86941e-16
MRPL51	12p13.31	0.265914	1.67752e-17	3.86941e-16
SLC25A5P5	7p14.3	0.265839	1.71379e-17	3.95039e-16
MAOA	Xp11.3	-0.26581	1.72803e-17	3.98048e-16
FAM83B	6p12.1	0.265798	1.734e-17	3.99152e-16
TRAIP	3p21.31	0.265643	1.81278e-17	4.17002e-16
CAVIN2	2q32.3	-0.265625	1.82226e-17	4.18896e-16
GLTPD2	17p13.2	-0.265603	1.83372e-17	4.21076e-16
CHKB	22q13.33	-0.265602	1.83424e-17	4.21076e-16
STK3	8q22.2	0.265587	1.84202e-17	4.22575e-16
GRIN2D	19q13.33	0.265424	1.93007e-17	4.42474e-16
DAO	12q24.11	-0.265383	1.95266e-17	4.47108e-16
KLHL6-AS1	3q27.1	-0.265383	1.95293e-17	4.47108e-16
LINC00528	22q11.21	-0.265334	1.98075e-17	4.53169e-16
MSH5	6p21.33	-0.26533	1.9829e-17	4.53353e-16
SERPINB5	18q21.33	0.265286	2.00811e-17	4.58805e-16
FTCD	21q22.3	-0.265264	2.02037e-17	4.61296e-16
MIR-3936/3936		-0.265226	2.04245e-17	4.66005e-16
COQ2	4q21.23	0.265224	2.04376e-17	4.66005e-16
SPC24	19p13.2	0.265213	2.04994e-17	4.67099e-16
KDM7A-DT	7q34	0.26519	2.06346e-17	4.69862e-16
NLK	17q11.2	-0.265168	2.07677e-17	4.72574e-16
ABCA8	17q24.2	-0.265071	2.13501e-17	4.85499e-16
INO80D	2q33.3	-0.265038	2.15529e-17	4.89781e-16
RNPS1	16p13.3	0.265018	2.1677e-17	4.92269e-16
PRKCI	3q26.2	0.264909	2.23632e-17	5.0751e-16
DCTN2	12q13.3	0.264903	2.24026e-17	5.08063e-16
APOO	Xp22.11	0.264894	2.2458e-17	5.08977e-16
COL10A1	6q22.1	0.264822	2.29248e-17	5.19209e-16
GET3	19p13.13	0.264803	2.30498e-17	5.21688e-16
ORM1	9q32	-0.264793	2.31117e-17	5.2274e-16
DDX39B	6p21.33	-0.26479	2.31325e-17	5.2286e-16
FRY	13q13.1	-0.264783	2.31773e-17	5.23521e-16
KANSL1L	2q34	-0.264735	2.35008e-17	5.30475e-16
NDUFB5	3q26.33	0.26463	2.42132e-17	5.46189e-16
CFAP44	3q13.2	-0.264574	2.46014e-17	5.54575e-16
CARF	2q33.2	-0.264564	2.46746e-17	5.55853e-16
PCDH19	Xq22.1	0.264537	2.48641e-17	5.59749e-16
BGLAP	1q22	-0.264515	2.50195e-17	5.62872e-16
GLYATL1	11q12.1	-0.264507	2.50754e-17	5.63754e-16
LSM4	19p13.11	0.264419	2.57145e-17	5.77406e-16
LIPC	15q21.3	-0.264419	2.57168e-17	5.77406e-16
COX11	17q22	-0.26441	2.57841e-17	5.78531e-16
MYOM1	18p11.31	-0.264381	2.59983e-17	5.8295e-16
DHRS1	14q12	-0.264372	2.60618e-17	5.83986e-16
MFAP5	12p13.31	0.264364	2.61227e-17	5.84961e-16
FAR1	11p15.3	0.264354	2.61976e-17	5.8625e-16
ITIH4-AS1	3p21.1	-0.264328	2.63936e-17	5.90244e-16
PPOX	1q23.3	-0.26429	2.66778e-17	5.96204e-16
NKAIN1	1p35.2	0.264264	2.6878e-17	6.00281e-16
MEX3D	19p13.3	0.264253	2.69581e-17	6.01605e-16
SP6	17q21.32	0.264251	2.69729e-17	6.01605e-16
FRAT1	10q24.1	-0.264243	2.70353e-17	6.02598e-16
ORM2	9q32	-0.264214	2.72566e-17	6.0713e-16
MRGBP	20q13.33	0.264182	2.75079e-17	6.12324e-16
MTMR10	15q13.3	-0.264178	2.75405e-17	6.12644e-16
NPY5R	4q32.2	-0.264168	2.76232e-17	6.1408e-16
DTX1	12q24.13	-0.264154	2.77265e-17	6.15971e-16
FAM9B	Xp22.31	-0.264108	2.80933e-17	6.23354e-16
FAM193B	5q35.3	-0.264108	2.80958e-17	6.23354e-16
SLC6A10P	16p11.2	0.264071	2.83913e-17	6.29495e-16
POLR3F	20p11.23	0.264011	2.88841e-17	6.40001e-16
ANGPTL8	19p13.2	-0.26399	2.90548e-17	6.43362e-16
UGT2B11	4q13.2	-0.263978	2.91573e-17	6.45207e-16
UQCRH	1p33	0.263975	2.9179e-17	6.45265e-16
PDE6C	10q23.33	-0.263933	2.95307e-17	6.52614e-16
MROH2A	2q37.1	-0.263926	2.95842e-17	6.53369e-16
HDGFL3	15q25.2	0.263749	3.11165e-17	6.86761e-16
S100A6	1q21.3	0.26365	3.20016e-17	7.05833e-16
CENPO	2p23.3	0.263647	3.2026e-17	7.05911e-16
OSBPL3	7p15.3	0.263598	3.24808e-17	7.15469e-16
POLL	10q24.32	-0.26353	3.31057e-17	7.28757e-16
TUBA3D	2q21.1	-0.263469	3.36829e-17	7.40979e-16
ZSWIM5	1p34.1	-0.263437	3.39932e-17	7.4732e-16
TMEM170B	6p24.2	-0.263434	3.40208e-17	7.4744e-16
YWHAZP6	9p13.3	0.263431	3.40484e-17	7.47558e-16
RAC1P2	4p12	0.263416	3.41952e-17	7.49947e-16
CYP17A1	10q24.32	-0.263416	3.42016e-17	7.49947e-16
PCLAF	15q22.31	0.263407	3.42876e-17	7.51343e-16
ATP1B3P1	2p16.1	0.263389	3.44601e-17	7.54633e-16
DHTKD1	10p14	-0.263385	3.45025e-17	7.55072e-16
RN7SL113P	2p11.2	-0.263303	3.53086e-17	7.72214e-16
TMEM82	1p36.21	-0.263288	3.54574e-17	7.74965e-16
MECOM	3q26.2	0.26325	3.58475e-17	7.82985e-16
LINC00939	12q24.32	-0.263229	3.60572e-17	7.87055e-16
FBXL8	16q22.1	-0.263195	3.64082e-17	7.93963e-16
FAM149A	4q35.1	-0.263194	3.64208e-17	7.93963e-16
CCNL2	1p36.33	-0.263155	3.68266e-17	8.02293e-16
SINHCAFP2	18q21.32	0.263146	3.69168e-17	8.03739e-16
TGOLN2	2p11.2	-0.263132	3.70694e-17	8.0654e-16
PDZD11	Xq13.1	0.263108	3.73178e-17	8.11421e-16
TANC2	17q23.2-q23.3	0.263079	3.76229e-17	8.1753e-16
TMEM64	8q21.3	-0.263039	3.8053e-17	8.26343e-16
MOGAT3	7q22.1	-0.263011	3.83529e-17	8.32319e-16
ORAI3	16p11.2	-0.263003	3.84425e-17	8.33729e-16
DTL	1q32.3	0.262947	3.90603e-17	8.46582e-16
ARMH1	1p34.1	-0.262907	3.9505e-17	8.55671e-16
NT5C3A	7p14.3	0.262863	4.00015e-17	8.65869e-16
SGSM2	17p13.3	-0.262809	4.061e-17	8.78478e-16
FKBP4	12p13.33	0.2628	4.07171e-17	8.8023e-16
MARCKS	6q21	0.262713	4.1729e-17	9.01527e-16
GGNBP2	17q12	-0.262697	4.19213e-17	9.05104e-16
TSSK3	1p35.1	-0.262641	4.25903e-17	9.18958e-16
MKI67	10q26.2	0.262614	4.29182e-17	9.25443e-16
CENPQ	6p12.3	0.262555	4.36435e-17	9.40482e-16
ASB6	9q34.11	0.262489	4.44539e-17	9.57334e-16
IL6R	1q21.3	-0.262468	4.47203e-17	9.62456e-16
TBC1D10C	11q13.2	-0.262452	4.4927e-17	9.66288e-16
RNF8	6p21.2	0.262433	4.51621e-17	9.70727e-16
LRRC4	7q32.1	0.262383	4.5812e-17	9.84068e-16
USP40	2q37.1	-0.262358	4.61293e-17	9.90253e-16
LIMS2	2q14.3	-0.262303	4.6858e-17	1.00526e-15
H2BC1	6p22.2	-0.262294	4.69736e-17	1.0071e-15
H2AW	1q42.13	0.262184	4.8453e-17	1.03815e-15
NECTIN1	11q23.3	0.262168	4.86775e-17	1.0423e-15
RNU6-1189P	Xp11.23	-0.26213	4.92058e-17	1.05295e-15
NXF1	11q12.3	-0.262112	4.9457e-17	1.05765e-15
KLK5	19q13.41	0.262102	4.95867e-17	1.05975e-15
XRCC2	7q36.1	0.262098	4.96491e-17	1.06042e-15
PDLIM4	5q31.1	0.26208	4.98966e-17	1.06503e-15
SGO1	3p24.3	0.262068	5.00709e-17	1.06807e-15
IKZF5	10q26.13	-0.261988	5.12107e-17	1.0917e-15
LCAT	16q22.1	-0.261971	5.14503e-17	1.09611e-15
RDH12	14q24.1	-0.26196	5.16103e-17	1.09883e-15
EXT2	11p11.2	0.261953	5.17264e-17	1.10061e-15
NT5C3AP1	4q26	0.261753	5.47178e-17	1.16352e-15
HMGB2	4q34.1	0.261705	5.54695e-17	1.17876e-15
EFS	14q11.2	0.261679	5.58703e-17	1.18653e-15
MAN2B2	4p16.1	-0.261614	5.69003e-17	1.20765e-15
FHDC1	4q31.3	0.261589	5.72986e-17	1.21533e-15
ZNF671	19q13.43	-0.261571	5.75874e-17	1.22069e-15
SLC1A5	19q13.32	0.261521	5.84096e-17	1.23673e-15
PAK6	15q15.1	0.261521	5.84173e-17	1.23673e-15
SPATA42	1p13.3	0.261506	5.86577e-17	1.24104e-15
TOMM22	22q13.1	0.26146	5.94234e-17	1.25646e-15
ZKSCAN3	6p22.1	-0.261437	5.98069e-17	1.26377e-15
NTN1	17p13.1	0.261434	5.98645e-17	1.2642e-15
ZC3H12B	Xq11.2-q12	-0.261421	6.00773e-17	1.2679e-15
PROC	2q14.3	-0.261275	6.25861e-17	1.32002e-15
CEP85	1p36.11	0.261252	6.30063e-17	1.32805e-15
TAT	16q22.2	-0.261234	6.33215e-17	1.33386e-15
LGALS1	22q13.1	0.261119	6.5399e-17	1.37677e-15
GSTA7P	6p12.2	-0.26111	6.556e-17	1.37929e-15
RN7SL160P	2p13.3	0.261068	6.63351e-17	1.39473e-15
TMSB10	2p11.2	0.26105	6.66707e-17	1.40092e-15
LINC00924	15q26.2	-0.26087	7.01423e-17	1.47295e-15
IQGAP2	5q13.3	-0.26081	7.13138e-17	1.49661e-15
CFAP91	3q13.33	-0.260802	7.14739e-17	1.49904e-15
KHDRBS1	1p35.2	0.260781	7.19031e-17	1.50711e-15
PPP1CB	2p23.2	0.260685	7.38703e-17	1.54738e-15
VANGL1	1p13.1	0.260534	7.70617e-17	1.61238e-15
GPNMB	7p15.3	0.260534	7.70692e-17	1.61238e-15
OVOL1	11q13.1	0.26053	7.71488e-17	1.61305e-15
LRRC2	3p21.31	-0.260526	7.72358e-17	1.61387e-15
WDR3	1p12	0.260502	7.77558e-17	1.62373e-15
CATIP	2q35	-0.260467	7.85211e-17	1.6387e-15
GFPT2	5q35.3	0.260402	7.99592e-17	1.66768e-15
RBM43	2q23.3	-0.260354	8.10383e-17	1.68914e-15
TBL2	7q11.23	0.260342	8.13168e-17	1.6939e-15
CPSF3	2p25.1	0.260336	8.14654e-17	1.69595e-15
TAPT1	4p15.32	-0.260297	8.23413e-17	1.71313e-15
NFKBIZ	3q12.3	-0.260259	8.32392e-17	1.73074e-15
CENPE	4q24	0.2602	8.46174e-17	1.75831e-15
RGPD8	2q14.1	-0.26015	8.5797e-17	1.78173e-15
LINC00460	13q33.2	0.260113	8.67093e-17	1.79956e-15
SHLD2P3	10q11.22	-0.260081	8.7489e-17	1.81463e-15
FAM99B	11p15.5	-0.260028	8.87842e-17	1.84036e-15
FAM83D	20q11.23	0.25999	8.97297e-17	1.85882e-15
NMUR1	2q37.1	-0.259967	9.02976e-17	1.86923e-15
PCSK1	5q15	0.259966	9.03429e-17	1.86923e-15
DXO	6p21.33	-0.259943	9.09265e-17	1.88015e-15
TRIM41	5q35.3	-0.259895	9.21467e-17	1.90421e-15
SCGN	6p22.2	-0.259887	9.23413e-17	1.90707e-15
LCN6	9q34.3	-0.259884	9.24313e-17	1.90776e-15
ST8SIA2	15q26.1	0.259822	9.40425e-17	1.93983e-15
TMEM88	17p13.1	-0.259798	9.46779e-17	1.95056e-15
AGPAT3	21q22.3	-0.259798	9.46782e-17	1.95056e-15
LIPT1	2q11.2	-0.259795	9.4757e-17	1.95099e-15
RAD54L	1p34.1	0.259775	9.52757e-17	1.96047e-15
DDR1	6p21.33	0.259733	9.64188e-17	1.98278e-15
SPRR2B	1q21.3	0.259692	9.75121e-17	2.00405e-15
CDC45	22q11.21	0.259684	9.77259e-17	2.00722e-15
ARNT	1q21.3	-0.259651	9.86512e-17	2.02499e-15
CCNQ	Xq28	0.25962	9.94898e-17	2.04096e-15
OPA1	3q29	0.259607	9.98605e-17	2.04732e-15
DMXL1	5q23.1	-0.259599	1.00086e-16	2.05071e-15
BCRP4	22q11.22	-0.25959	1.00331e-16	2.05448e-15
DPM1	20q13.13	0.259563	1.01105e-16	2.06907e-15
HROB	17q21.31	0.25954	1.01733e-16	2.08065e-15
PLGLA	2q12.2	-0.259523	1.02239e-16	2.08974e-15
TMEM51	1p36.21	0.259442	1.04557e-16	2.13582e-15
CARD8	19q13.33	-0.259426	1.05023e-16	2.14405e-15
SLITRK6	13q31.1	0.259344	1.07475e-16	2.19277e-15
GTF3C4	9q34.13	0.259333	1.078e-16	2.19808e-15
MRPS12	19q13.2	0.25928	1.09395e-16	2.22925e-15
DNM1P47	15q26.3	-0.259257	1.10095e-16	2.24216e-15
PUS7	7q22.3	0.259223	1.11136e-16	2.26199e-15
FAM47E	4q21.1	-0.25918	1.12486e-16	2.2881e-15
SNRNP40	1p35.2	0.259105	1.14866e-16	2.3351e-15
SLN	11q22.3	0.259056	1.16452e-16	2.36591e-15
SLC10A3	Xq28	0.259038	1.17031e-16	2.37625e-15
LAT	16q13	-0.258896	1.21755e-16	2.47068e-15
ERVK13-1	16p13.3	-0.258771	1.26044e-16	2.55619e-15
STRADA	17q23.3	-0.258741	1.27104e-16	2.57612e-15
MMP10	11q22.2	0.258721	1.27807e-16	2.58881e-15
PGAM5	12q24.33	0.258703	1.28454e-16	2.60037e-15
FAM225B	9q32	0.258685	1.29082e-16	2.61151e-15
FAM32A	19p13.11	0.258662	1.29936e-16	2.62721e-15
EIF4A3	17q25.3	0.258638	1.30777e-16	2.64263e-15
RSL1D1	16p13.13	0.25862	1.31451e-16	2.65467e-15
CYTH3	7p22.1	0.258559	1.337e-16	2.69847e-15
ZHX2	8q24.13	-0.258546	1.34175e-16	2.70643e-15
IGFL2	19q13.32	0.258536	1.3455e-16	2.71237e-15
L1CAM	Xq28	0.258515	1.35323e-16	2.72634e-15
ORC1	1p32.3	0.258505	1.35715e-16	2.73261e-15
IGIP	5q31.3	-0.258501	1.35863e-16	2.73394e-15
GPS2	17p13.1	-0.258455	1.37621e-16	2.76768e-15
C19ORF44	19p13.11	-0.258449	1.37844e-16	2.77051e-15
GAS2L1	22q12.2	0.258432	1.38502e-16	2.78207e-15
CD55	1q32.2	0.258391	1.40074e-16	2.81198e-15
UCN2	3p21.31	0.258388	1.40194e-16	2.81206e-15
FAM117A	17q21.33	-0.258387	1.40244e-16	2.81206e-15
MYBL2	20q13.12	0.258371	1.40846e-16	2.82244e-15
DCAF11	14q12	-0.258326	1.42624e-16	2.85638e-15
LINC00861	8q24.13	-0.258322	1.42795e-16	2.85811e-15
PITPNM2	12q24.31	-0.258226	1.46653e-16	2.93359e-15
RTF2	20q13.31	0.258208	1.47373e-16	2.94623e-15
NUDT7	16q23.1	-0.258146	1.49953e-16	2.99603e-15
C16ORF86	16q22.1	-0.258101	1.51825e-16	3.03166e-15
TRPC5	Xq23	-0.25807	1.53142e-16	3.05614e-15
ATG2B	14q32.2	-0.258051	1.53924e-16	3.06992e-15
CXORF66	Xq27.1	-0.257996	1.56293e-16	3.11533e-15
CYP4A22	1p33	-0.257994	1.56392e-16	3.11547e-15
GLUD1P3	10q22.2	-0.257977	1.57117e-16	3.12807e-15
XRN2	20p11.22	0.257955	1.58103e-16	3.14585e-15
ENO3	17p13.2	-0.257934	1.59022e-16	3.16226e-15
ALDH3B2	11q13.2	0.257885	1.61188e-16	3.20345e-15
ADM2	22q13.33	-0.257867	1.62004e-16	3.21777e-15
NOL10	2p25.1	0.257818	1.64197e-16	3.2594e-15
EIF2AK1	7p22.1	0.257703	1.69534e-16	3.36337e-15
H6PD	1p36.22	-0.257697	1.69808e-16	3.36683e-15
EPHX1	1q42.12	-0.257692	1.70006e-16	3.36877e-15
FABP5	8q21.13	0.25769	1.70114e-16	3.36893e-15
C8A	1p32.2	-0.25766	1.71536e-16	3.3951e-15
HSPB9	17q21.2	-0.257635	1.72742e-16	3.41596e-15
ZNF556	19p13.3	0.257634	1.72792e-16	3.41596e-15
MICU3	8p22	-0.257611	1.73891e-16	3.43568e-15
ASNS	7q21.3	0.257573	1.75717e-16	3.46973e-15
OAT	10q26.13	0.257567	1.75989e-16	3.47305e-15
PRR5L	11p13-p12	0.257513	1.78662e-16	3.52375e-15
GAS1	9q21.33	0.257476	1.805e-16	3.55793e-15
FOLR3	11q13.4	0.257449	1.81825e-16	3.58195e-15
APOA1	11q23.3	-0.257383	1.85191e-16	3.64613e-15
FAM8A1	6p22.3	-0.257346	1.87103e-16	3.68162e-15
MAPKAP1	9q33.3	0.257301	1.89429e-16	3.72521e-15
DDO	6q21	-0.257281	1.90494e-16	3.74398e-15
DOP1A	6q14.1	-0.257266	1.91261e-16	3.75687e-15
TEAD2	19q13.33	0.257219	1.9376e-16	3.80373e-15
YWHAZP2	2q14.3	0.257195	1.95086e-16	3.82754e-15
RRN3P1	16p12.2	-0.257142	1.97922e-16	3.88092e-15
AGAP6	10q11.23	-0.257114	1.99469e-16	3.909e-15
SNHG14	15q11.2	-0.25709	2.00824e-16	3.93327e-15
ANKMY1	2q37.3	-0.257024	2.04518e-16	4.00328e-15
OSM	22q12.2	0.256935	2.09559e-16	4.09958e-15
SLC16A13	17p13.1	-0.256921	2.104e-16	4.11365e-15
ATP10B	5q34	0.256879	2.12856e-16	4.15925e-15
KRAS	12p12.1	0.256735	2.21497e-16	4.3256e-15
ABHD14A	3p21.2	-0.256702	2.2348e-16	4.36181e-15
GAS6-AS1	13q34	-0.256676	2.25114e-16	4.39116e-15
MCM7	7q22.1	0.256609	2.29268e-16	4.46959e-15
AOX1	2q33.1	-0.256546	2.33315e-16	4.54586e-15
NTAN1P2	8q21.3	-0.256526	2.34577e-16	4.56783e-15
CFAP410	21q22.3	-0.256517	2.35189e-16	4.57711e-15
MGST1	12p12.3	-0.256484	2.37347e-16	4.61643e-15
CFLAR-AS1	2q33.1	-0.256465	2.38569e-16	4.63753e-15
PTBP3	9q32	0.256365	2.45225e-16	4.76418e-15
EPN3	17q21.33	0.256343	2.46688e-16	4.78984e-15
STIL	1p33	0.256242	2.53668e-16	4.92253e-15
UBTD2	5q35.1	0.256121	2.62259e-16	5.08459e-15
SCLT1	4q28.2	0.25612	2.62321e-16	5.08459e-15
ARL9	4q12	0.256052	2.67245e-16	5.17706e-15
RNF128	Xq22.3	-0.255976	2.72908e-16	5.28374e-15
COL27A1	9q32	-0.255968	2.7352e-16	5.29256e-15
FBXO5	6q25.2	0.255915	2.77519e-16	5.36684e-15
GEMIN2	14q21.1	0.255851	2.82463e-16	5.45934e-15
BTF3L4	1p32.3	0.255776	2.88276e-16	5.56849e-15
KIF14	1q32.1	0.255774	2.88486e-16	5.56935e-15
RAB35	12q24.23	0.255732	2.9181e-16	5.63031e-15
TUT4	1p32.3	-0.25572	2.92766e-16	5.64554e-15
LIMK1	7q11.23	0.255647	2.98695e-16	5.75658e-15
DYNC1I2	2q31.1	0.255635	2.9969e-16	5.77245e-15
USH2A	1q41	-0.25562	3.00883e-16	5.79212e-15
TPCN1	12q24.13	-0.255603	3.02341e-16	5.81687e-15
CAMSAP2	1q32.1	0.255557	3.06174e-16	5.88726e-15
MCUR1	6p23	0.255522	3.09127e-16	5.94066e-15
DGKD	2q37.1	-0.255447	3.15553e-16	6.06071e-15
TAX1BP3	17p13.2	0.255347	3.24258e-16	6.22435e-15
ADCY10P1	6p21.1	-0.255318	3.26851e-16	6.27056e-15
SEC14L3	22q12.2	-0.25531	3.27625e-16	6.28183e-15
ZCCHC17	1p35.2	0.255281	3.302e-16	6.32762e-15
RWDD3	1p21.3	-0.255253	3.32744e-16	6.37275e-15
SH3BGRL2	6q14.1	-0.255195	3.38095e-16	6.47155e-15
SLC46A3	13q12.3	-0.255142	3.43035e-16	6.5624e-15
KARS1	16q23.1	0.255099	3.47089e-16	6.63618e-15
BHMT	5q14.1	-0.255014	3.55229e-16	6.78797e-15
NR2C2AP	19p13.11	0.254999	3.56729e-16	6.81277e-15
CACYBP	1q25.1	0.25498	3.58583e-16	6.84431e-15
IGFL2-AS1	19q13.32	0.254892	3.6733e-16	7.0073e-15
UBA7	3p21.31	-0.254713	3.85686e-16	7.35331e-15
COPS3	17p11.2	0.254679	3.89326e-16	7.41852e-15
OSR2	8q22.2	0.254646	3.9286e-16	7.48164e-15
SRP14-DT	15q15.1	-0.254603	3.97467e-16	7.56509e-15
FAM13A-AS1	4q22.1	-0.254591	3.98755e-16	7.58533e-15
AKAP7	6q23.2	-0.254539	4.04551e-16	7.69125e-15
CYP2F2P	19q13.2	-0.254531	4.05329e-16	7.7017e-15
RCC2	1p36.13	0.254483	4.10711e-16	7.79958e-15
RRAGC	1p34.3	0.254478	4.11304e-16	7.80645e-15
ALDH8A1	6q23.3	-0.254431	4.16556e-16	7.90169e-15
C18ORF54	18q21.2	0.254416	4.18267e-16	7.92968e-15
MARS1	12q13.3	0.254406	4.19452e-16	7.94768e-15
PEDS1	20q13.13	0.254398	4.20381e-16	7.96082e-15
MSLN	16p13.3	0.254289	4.33104e-16	8.19716e-15
NOX4	11q14.3	0.254187	4.4524e-16	8.41973e-15
GUSBP4	6p11.2	-0.254186	4.45363e-16	8.41973e-15
HSBP1	16q23.3	0.254171	4.47229e-16	8.45028e-15
LINC00520	14q22.3	0.254091	4.57043e-16	8.63087e-15
MRC2	17q23.2	0.254075	4.59025e-16	8.66345e-15
PA2G4	12q13.2	0.254052	4.6194e-16	8.7136e-15
PPP1R3B	8p23.1	-0.254029	4.64847e-16	8.76354e-15
COQ6	14q24.3	-0.254017	4.66331e-16	8.78659e-15
PIGL	17p11.2	-0.253953	4.74523e-16	8.93486e-15
NBPF20	1q21.1	-0.253952	4.74729e-16	8.93486e-15
RN7SKP22	19q13.11	-0.253896	4.82037e-16	9.06735e-15
ACTR3	2q14.1	0.253893	4.8245e-16	9.07006e-15
IMPDH1	7q32.1	0.253796	4.95325e-16	9.30692e-15
MSTN	2q32.2	-0.253729	5.04364e-16	9.47149e-15
FANCB	Xp22.2	0.253703	5.07933e-16	9.53321e-15
NAA15	4q31.1	0.253688	5.10035e-16	9.56668e-15
OSBPL9	1p32.3	-0.253686	5.10283e-16	9.56668e-15
NEIL3	4q34.3	0.253652	5.1505e-16	9.65069e-15
CIAPIN1	16q21	0.253632	5.17902e-16	9.69874e-15
LINC00511	17q24.3	0.253615	5.20306e-16	9.73836e-15
HYPK	15q15.3	-0.253556	5.28731e-16	9.89055e-15
SLC5A10	17p11.2	-0.253553	5.29132e-16	9.89256e-15
LRP12	8q22.3	0.253525	5.33194e-16	9.96299e-15
EIF5A2	3q26.2	0.253454	5.4352e-16	1.01503e-14
PROS1	3q11.1	-0.253451	5.44045e-16	1.01545e-14
STYXL1	7q11.23	0.253406	5.50688e-16	1.02728e-14
SPATA21	1p36.13	-0.253391	5.52915e-16	1.03087e-14
SLC35D1	1p31.3	-0.253326	5.62719e-16	1.04857e-14
BRD7	16q12.1	0.253227	5.78124e-16	1.07668e-14
B3GNT8	19q13.2	0.25319	5.83916e-16	1.08686e-14
MIR-587/587		-0.253132	5.93151e-16	1.10344e-14
RAB7A	3q21.3	0.253041	6.07967e-16	1.13038e-14
CAMK1	3p25.3	-0.253025	6.1065e-16	1.13475e-14
PTGFRN	1p13.1	0.253022	6.11179e-16	1.1351e-14
HOXD8	2q31.1	0.252962	6.2119e-16	1.15306e-14
ENOPH1	4q21.22	0.252916	6.28928e-16	1.16678e-14
CYP4F32P	2q11.1	-0.252844	6.41465e-16	1.18939e-14
ZBED3	5q13.3	-0.252764	6.555e-16	1.21475e-14
PLA2G12B	10q22.1	-0.252713	6.64653e-16	1.23103e-14
FBXL21P	5q31.1	-0.252626	6.80485e-16	1.25966e-14
FES	15q26.1	-0.252542	6.96066e-16	1.2878e-14
TJAP1	6p21.1	-0.252537	6.96997e-16	1.28881e-14
TSPAN14	10q23.1	0.252477	7.08454e-16	1.30928e-14
N4BP3	5q35.3	0.252393	7.24763e-16	1.33869e-14
USHBP1	19p13.11	-0.252377	7.27934e-16	1.34381e-14
YES1	18p11.32	0.252294	7.44382e-16	1.37342e-14
KRT16P5	17p11.2	0.252258	7.51544e-16	1.38588e-14
TUBB4B	9q34.3	0.25225	7.53177e-16	1.38813e-14
DNAAF5	7p22.3	0.252248	7.53754e-16	1.38844e-14
SNCB	5q35.2	0.252166	7.70458e-16	1.41843e-14
LINC00671	17q21.31	-0.252144	7.75201e-16	1.42639e-14
KANSL1	17q21.31	-0.252079	7.88856e-16	1.45072e-14
IL36B	2q14.1	0.252056	7.93752e-16	1.45893e-14
TRAPPC12	2p25.3	-0.252009	8.03879e-16	1.47674e-14
CHRNA4	20q13.33	-0.251924	8.22481e-16	1.51009e-14
WDR73	15q25.2	-0.251901	8.27785e-16	1.519e-14
LMBRD1	6q13	-0.251869	8.34913e-16	1.53125e-14
COL6A3	2q37.3	0.251834	8.42765e-16	1.54481e-14
ZNF587B	19q13.43	-0.251831	8.43548e-16	1.5454e-14
RNF223	1p36.33	0.251823	8.45349e-16	1.54786e-14
ITPRIPL2	16p12.3	0.251816	8.46826e-16	1.54973e-14
ECH1	19q13.2	-0.251814	8.4735e-16	1.54985e-14
ZNF513	2p23.3	-0.251809	8.48427e-16	1.55098e-14
GOLGA8H	15q13.2	-0.251727	8.67541e-16	1.58506e-14
ZWINT	10q21.1	0.251712	8.70947e-16	1.59042e-14
DSN1	20q11.23	0.251709	8.71701e-16	1.59094e-14
BORCS5	12p13.2	0.251646	8.86738e-16	1.61751e-14
PRR35	16p13.3	0.251597	8.98412e-16	1.63792e-14
KLK1	19q13.33	0.251537	9.12991e-16	1.6636e-14
HNF1A-AS1	12q24.31	-0.251512	9.19318e-16	1.67422e-14
ARID4A	14q23.1	-0.251475	9.28441e-16	1.68992e-14
FAM118B	11q24.2	0.251473	9.28973e-16	1.68998e-14
SPRR2E	1q21.3	0.251412	9.44424e-16	1.71716e-14
SMCO3	12p12.3	-0.251356	9.5869e-16	1.74216e-14
TMEM176B	7q36.1	-0.251304	9.72263e-16	1.76588e-14
S100A9	1q21.3	0.251283	9.77816e-16	1.77499e-14
SREK1	5q12.3	-0.251281	9.78335e-16	1.77499e-14
DLG3	Xq13.1	0.251228	9.92195e-16	1.79917e-14
DNTTIP2	1p22.1	0.251219	9.94763e-16	1.80286e-14
LYZL1	10p12.1-p11.23	-0.251216	9.95468e-16	1.80317e-14
MAPKAPK5	12q24.12-q24.13	0.251111	1.02397e-15	1.8538e-14
LIME1	20q13.33	-0.251089	1.02997e-15	1.86366e-14
GSDMD	8q24.3	-0.251083	1.03169e-15	1.86577e-14
PALB2	16p12.2	0.251078	1.03313e-15	1.86737e-14
AMMECR1	Xq23	0.25102	1.04947e-15	1.8959e-14
ERVMER34-1	4q12	0.251004	1.05376e-15	1.90263e-14
TCFL5	20q13.33	0.251001	1.05486e-15	1.9036e-14
HJURP	2q37.1	0.250987	1.05883e-15	1.90974e-14
COMMD2	3q25.1	0.250913	1.07986e-15	1.94664e-14
CASC15	6p22.3	0.250875	1.09106e-15	1.96576e-14
BPGM	7q33	0.250859	1.09581e-15	1.97328e-14
UGT8	4q26	0.250817	1.10816e-15	1.99445e-14
LMBR1L	12q13.12	-0.250678	1.15042e-15	2.0694e-14
TSPO	22q13.2	0.250596	1.17584e-15	2.11401e-14
ZNF442	19p13.2	-0.250562	1.18678e-15	2.13254e-14
UGT1A2P	2q37.1	-0.250513	1.20247e-15	2.15958e-14
ARSI	5q32	0.250458	1.22029e-15	2.19026e-14
CDH11	16q21	0.250456	1.22085e-15	2.19026e-14
RASSF4	10q11.21	-0.250371	1.24924e-15	2.24001e-14
NR1H4	12q23.1	-0.250367	1.25048e-15	2.24103e-14
ANG	14q11.2	-0.25024	1.29363e-15	2.31713e-14
HPDL	1p34.1	0.250205	1.30588e-15	2.33784e-14
EMP1	12p13.1	0.250181	1.31425e-15	2.35157e-14
MNAT1	14q23.1	0.250096	1.34473e-15	2.40483e-14
LMF1	16p13.3	-0.250066	1.35548e-15	2.42278e-14
RGMA	15q26.1	0.250017	1.37329e-15	2.45332e-14
RAD52	12p13.33	-0.249966	1.39229e-15	2.48594e-14
TROAP	12q13.12	0.249938	1.40248e-15	2.5028e-14
SCARNA17	18q21.1	-0.249843	1.43868e-15	2.56604e-14
HERC2P2	15q11.2	-0.249838	1.44065e-15	2.56821e-14
CLEC10A	17p13.1	-0.249834	1.44215e-15	2.56952e-14
RBL1	20q11.23	0.249827	1.44499e-15	2.57322e-14
PSMC2	7q22.1	0.249821	1.44707e-15	2.57558e-14
PIP5KL1	9q34.11	0.249761	1.47053e-15	2.61595e-14
CDC6	17q21.2	0.249754	1.47339e-15	2.61965e-14
RB1-DT	13q14.2	-0.249746	1.47675e-15	2.62413e-14
GPR87	3q25.1	0.249744	1.47746e-15	2.62413e-14
COLEC12	18p11.32	0.249626	1.52487e-15	2.70691e-14
KLHDC2	14q21.3	-0.249559	1.55231e-15	2.75417e-14
TUBB	6p21.33	0.249525	1.56645e-15	2.77779e-14
KLK10	19q13.41	0.24951	1.57256e-15	2.78717e-14
LINC00261	20p11.21	-0.249489	1.58155e-15	2.80162e-14
KRT6B	12q13.13	0.24946	1.59384e-15	2.82191e-14
PNISR	6q16.2	-0.249389	1.62431e-15	2.87435e-14
WDR53	3q29	0.249377	1.62946e-15	2.88196e-14
B3GNT5	3q27.1	0.249343	1.6444e-15	2.90686e-14
SYCP3	12q23.2	-0.249336	1.64763e-15	2.91104e-14
PRRX1	1q24.2	0.249309	1.65936e-15	2.93023e-14
PDCL3	2q11.2	0.249292	1.66668e-15	2.94018e-14
SPG11	15q21.1	-0.249292	1.66673e-15	2.94018e-14
LIN9	1q42.12	0.249259	1.68151e-15	2.9647e-14
PGM2L1	11q13.4	0.249218	1.70012e-15	2.99594e-14
PNKD	2q35	-0.24921	1.70356e-15	3.00043e-14
PAH	12q23.2	-0.249203	1.70688e-15	3.00472e-14
EPHB2	1p36.12	0.249132	1.7394e-15	3.06036e-14
ACTG1P3	20p13	-0.249124	1.7434e-15	3.06581e-14
MGMT	10q26.3	-0.249064	1.77153e-15	3.11365e-14
SCIN	7p21.3	0.249036	1.78468e-15	3.13459e-14
POSTN	13q13.3	0.249035	1.7853e-15	3.13459e-14
NDUFAB1	16p12.2	0.249007	1.7987e-15	3.15647e-14
METTL2A	17q23.2	0.248985	1.80896e-15	3.17282e-14
MYO7A	11q13.5	-0.248947	1.82721e-15	3.20318e-14
ADAMTS9-AS1	3p14.1	-0.248939	1.83116e-15	3.20842e-14
PPP1R3E	14q11.2	-0.248894	1.85352e-15	3.24592e-14
CAMTA2	17p13.2	-0.248875	1.86284e-15	3.26055e-14
TBC1D31	8q24.13	0.248856	1.87224e-15	3.27531e-14
SLC35D3	6q23.3	0.248754	1.9238e-15	3.36376e-14
EPM2AIP1	3p22.2	-0.248715	1.94408e-15	3.39747e-14
MSRA	8p23.1	-0.248634	1.98647e-15	3.46974e-14
MEIS1	2p14	0.248558	2.02701e-15	3.53871e-14
GNB2	7q22.1	0.248555	2.02851e-15	3.5395e-14
CBLN3	14q12	-0.24854	2.0363e-15	3.55127e-14
SLC25A27	6p12.3	-0.248463	2.07857e-15	3.62312e-14
RN7SKP70	5q35.3	-0.248429	2.09752e-15	3.65426e-14
C11ORF21	11p15.5	-0.248422	2.10137e-15	3.65907e-14
SRRM2	16p13.3	-0.248365	2.13342e-15	3.71296e-14
SUPT16H	14q11.2	0.248199	2.2297e-15	3.87853e-14
TIMM29	19p13.2	0.24812	2.27668e-15	3.95821e-14
PEMT	17p11.2	-0.24803	2.332e-15	4.0523e-14
MTMR4	17q22	-0.24795	2.38211e-15	4.13725e-14
MASTL	10p12.1	0.247914	2.40477e-15	4.17446e-14
MRPS24	7p13	0.247817	2.46763e-15	4.28137e-14
LSAMP	3q13.31	0.247732	2.5238e-15	4.37657e-14
ASPHD2	22q12.1	0.247708	2.53961e-15	4.40172e-14
DDX17	22q13.1	-0.247683	2.5564e-15	4.42856e-14
TM9SF4	20q11.21	0.247637	2.58777e-15	4.4806e-14
SDHAP3	5p15.33	-0.247613	2.60432e-15	4.50694e-14
TRMT2A	22q11.21	-0.247591	2.61933e-15	4.53059e-14
GULOP	8p21.1	-0.247572	2.63287e-15	4.55169e-14
RNF123	3p21.31	-0.247549	2.64859e-15	4.57652e-14
DPYSL3	5q32	0.24754	2.65547e-15	4.58605e-14
TRIM55	8q13.1	-0.247464	2.70915e-15	4.67636e-14
C7ORF57	7p12.3	0.24742	2.74071e-15	4.72842e-14
HSPD1P6	3p22.2	0.247329	2.8079e-15	4.84187e-14
UGT2A3	4q13.2	-0.247291	2.83583e-15	4.88753e-14
CALHM3	10q24.33	0.247251	2.86628e-15	4.93749e-14
PSMD1	2q37.1	0.247236	2.87758e-15	4.95443e-14
PEBP1P2	2p11.2	-0.24722	2.89007e-15	4.97339e-14
CCNA1	13q13.3	0.247205	2.90145e-15	4.99044e-14
KRT9	17q21.2	0.247171	2.92745e-15	5.03259e-14
CCNT2	2q21.3	-0.247154	2.94053e-15	5.05249e-14
GUCD1	22q11.23	-0.247149	2.94434e-15	5.05648e-14
MMS22L	6q16.1	0.247133	2.95673e-15	5.07517e-14
R3HDM2	12q13.3	-0.247088	2.99266e-15	5.13357e-14
CRYGS	3q27.3	-0.247086	2.9938e-15	5.13357e-14
SNX1	15q22.31	-0.247073	3.0044e-15	5.14914e-14
SIDT2	11q23.3	-0.24703	3.03849e-15	5.20492e-14
BCYRN1	2p21	0.247009	3.05579e-15	5.23189e-14
C4ORF46	4q32.1	0.247003	3.06045e-15	5.23721e-14
HAGH	16p13.3	-0.246955	3.09897e-15	5.30045e-14
ITGB8	7p21.1	0.246834	3.19974e-15	5.47004e-14
IL1B	2q14.1	0.246828	3.20541e-15	5.47696e-14
KIF3C	2p23.3	0.24677	3.25429e-15	5.55766e-14
FBXL18	7p22.1	0.246731	3.28815e-15	5.61097e-14
TMEM176A	7q36.1	-0.24673	3.28883e-15	5.61097e-14
AGTR1	3q24	-0.246644	3.36436e-15	5.73693e-14
CDC123	10p14-p13	0.246619	3.38633e-15	5.77147e-14
CYP2C9	10q23.33	-0.246604	3.40011e-15	5.79203e-14
MTO1	6q13	-0.246547	3.4512e-15	5.8761e-14
GABRA3	Xq28	0.246489	3.50491e-15	5.96453e-14
ZNF189	9q31.1	-0.246484	3.50929e-15	5.96898e-14
MTBP	8q24.12	0.246469	3.52319e-15	5.9896e-14
TK1	17q25.3	0.246433	3.55707e-15	6.04415e-14
FARSB	2q36.1	0.246333	3.6514e-15	6.20132e-14
HENMT1	1p13.3	0.246306	3.67753e-15	6.24019e-14
SKIDA1	10p12.31	-0.246306	3.67799e-15	6.24019e-14
TOMM40	19q13.32	0.246295	3.68861e-15	6.25506e-14
SLC34A1	5q35.3	-0.246253	3.72925e-15	6.32081e-14
BRMS1L	14q13.2	0.246236	3.74634e-15	6.34658e-14
CDKN2B	9p21.3	0.246175	3.80663e-15	6.4428e-14
CBX1	17q21.32	0.246175	3.80695e-15	6.4428e-14
CUTC	10q24.2	-0.246158	3.82417e-15	6.46869e-14
STAG3L5P	7q22.1	-0.246147	3.83465e-15	6.48318e-14
GAPDH	12p13.31	0.246098	3.88426e-15	6.56376e-14
TSFM	12q14.1	0.246087	3.89541e-15	6.57931e-14
[truncated: 31,748 more rows]
